# Supplementary material for: Bis[μ-4-(4-carb­oxy­phen­oxy)phthalato]bis­[triaqua­nickel(II)]
Source: Acta Crystallogr Sect E Struct Rep Online. 2010 Dec 11;67(Pt 1):m60. doi: 10.1107/S1600536810049718 (PMC3050356; doi:10.1107/S1600536810049718)
Supplement: Supplementary file 1 [file e-67-00m60-sup1.cif]

##############################################################################
###                                                                        ###
###        Electronic paper (Acta Crystallographica Section E)             ###
###                                                                        ###
##############################################################################
#                                                                            #
# This CIF contains the data in a paper accepted for publication in Acta     #
# Crystallographica Section E. It conforms to the requirements of Notes      #
# for Authors for Section E, and has been peer reviewed under the auspices   #
# of the IUCr Commission on Journals.                                        #
#                                                                            #
# Full details of the Crystallographic Information File format               #
# are given in the paper "The Crystallographic Information File (CIF):       #
# a New Standard Archive File for Crystallography" by S. R. Hall, F. H.      #
# Allen and I. D. Brown [Acta Cryst. (1991), A47, 655-685].                  #
#                                                                            #
# The current version of the core CIF dictionary is obtainable from          #
# ftp://ftp.iucr.org/pub/cif_core.dic. The current version number is 2.4.    #
#                                                                            #
# Software is freely available for graphical display of the structure(s) in  #
# this CIF.  For information consult the CIF home page http://www.iucr.org/  #
# cif/home.html                                                              #
#                                                                            #
# This file may be used for bona fide research purposes within the           #
# scientific community so long as proper attribution is given to the journal # 
# article from which it was obtained.                                        #
#                                                                            #
##############################################################################
                                             
data_global
_audit_creation_method     'SHELXL97'
_journal_data_validation_number     ?
_journal_date_recd_electronic     2010-11-15
_journal_date_accepted     2010-11-28
_journal_name_full     'Acta Crystallographica, Section E'
_journal_year     2011
_journal_volume     67
_journal_issue      1
_journal_page_first     m60
_journal_page_last     m60
_journal_paper_category     QM
_journal_coeditor_code     DS2071
_publ_contact_author_name     'Dr Xue Cai'
_publ_contact_author_address
;
Department of Chemistry,
Mudanjiang Normal College,
Mudanjiang 157012,
Heilongjiang Province,
P. R. China
;
_publ_contact_author_email     'caixue341205@126.com'
_publ_contact_author_Phone     '0086- 0453-8811752 '
_publ_section_title
;
Bis[\m-4-(4-carboxyphenoxy)phthalato]bis[triaquanickel(II)]
;
loop_
    _publ_author_name
    _publ_author_address
    'Xue Cai'
;
Department of Chemistry,
Mudanjiang Normal College,
Mudanjiang 157012,
Heilongjiang Province,
People's Republic of China
;
data_I
_audit_creation_method     SHELXL-97
_chemical_name_systematic
;
Bis[\m-4-(4-carboxyphenoxy)phthalato]bis[triaquanickel(II)]
;
_chemical_name_common     ?
_chemical_formula_moiety     'C30 H28 Ni2 O20 '
_chemical_formula_sum     'C30 H28 Ni2 O20 '
_chemical_formula_iupac     '[Ni2 (C15 H8 O7)2 (H2 O)6]'
_chemical_formula_weight     825.90
_chemical_melting_point     ?
_symmetry_cell_setting     monoclinic
_symmetry_space_group_name_H-M     'P 21/c'
_symmetry_space_group_name_Hall     '-P 2ybc'
loop_
    _symmetry_equiv_pos_as_xyz
    'x, y, z'
    '-x, y+1/2, -z+1/2'
    '-x, -y, -z'
    'x, -y-1/2, z-1/2'
_cell_length_a     14.4173(9)
_cell_length_b     9.5002(6)
_cell_length_c     11.2857(7)
_cell_angle_alpha     90.00
_cell_angle_beta     92.6320(10)
_cell_angle_gamma     90.00
_cell_volume     1544.14(17)
_cell_formula_units_Z     2
_cell_measurement_reflns_used     2290
_cell_measurement_theta_min     2.56
_cell_measurement_theta_max     25.31
_cell_measurement_temperature     298(2)
_exptl_crystal_description     sheet
_exptl_crystal_colour     green
_exptl_crystal_size_max     0.18
_exptl_crystal_size_mid     0.12
_exptl_crystal_size_min     0.05
_exptl_crystal_density_diffrn     1.776
_exptl_crystal_density_meas     ?
_exptl_crystal_density_method     'not measured'
_exptl_crystal_F_000     848
_exptl_absorpt_coefficient_mu     1.315
_exptl_absorpt_correction_type     multi-scan
_exptl_absorpt_process_details     '(SADABS; Sheldrick, 2003)'
_exptl_absorpt_correction_T_min     0.7977
_exptl_absorpt_correction_T_max     0.9372
_exptl_special_details
;
;
_diffrn_ambient_temperature     298(2)
_diffrn_radiation_type     MoK\a
_diffrn_radiation_wavelength     0.71073
_diffrn_radiation_source     'fine-focus sealed tube'
_diffrn_radiation_monochromator     graphite
_diffrn_measurement_device_type     'Bruker SMART APEX CCD area-detector'
_diffrn_measurement_method     \w
_diffrn_detector_area_resol_mean     0
_diffrn_reflns_number     7457
_diffrn_reflns_av_R_equivalents     0.0301
_diffrn_reflns_av_sigmaI/netI     0.0374
_diffrn_reflns_theta_min     1.41
_diffrn_reflns_theta_max     24.99
_diffrn_reflns_theta_full     24.99
_diffrn_measured_fraction_theta_max     1.000
_diffrn_measured_fraction_theta_full     1.000
_diffrn_reflns_limit_h_min     -16
_diffrn_reflns_limit_h_max     17
_diffrn_reflns_limit_k_min     -7
_diffrn_reflns_limit_k_max     11
_diffrn_reflns_limit_l_min     -13
_diffrn_reflns_limit_l_max     13
_diffrn_standards_number     0
_diffrn_standards_interval_count     0
_diffrn_standards_interval_time     0
_diffrn_standards_decay_%     ?
_refine_special_details
;
Refinement of <i>F</i>^2^ against ALL reflections. The weighted <i>R</i>-factor
<i>wR</i> and goodness of fit <i>S</i> are based on <i>F</i>^2^, conventional
<i>R</i>-factors <i>R</i> are based on <i>F</i>, with <i>F</i> set to zero for
negative <i>F</i>^2^. The threshold expression of <i>F</i>^2^ >
\s(<i>F</i>^2^) is used only for calculating <i>R</i>-factors(gt) <i>etc</i>.
and is not relevant to the choice of reflections for refinement.
<i>R</i>-factors based on <i>F</i>^2^ are statistically about twice as large
as those based on <i>F</i>, and <i>R</i>- factors based on ALL data will be
even larger.
;
_reflns_number_total     2716
_reflns_number_gt     2245
_reflns_threshold_expression     I>2sigma(I)
_refine_ls_structure_factor_coef     Fsqd
_refine_ls_matrix_type     full
_refine_ls_R_factor_all     0.0406
_refine_ls_R_factor_gt     0.0301
_refine_ls_wR_factor_gt     0.0657
_refine_ls_wR_factor_ref     0.0692
_refine_ls_goodness_of_fit_ref     1.022
_refine_ls_restrained_S_all     1.021
_refine_ls_number_reflns     2716
_refine_ls_number_parameters     263
_refine_ls_number_restraints     10
_refine_ls_hydrogen_treatment     mixed
_refine_ls_weighting_scheme     calc
_refine_ls_weighting_details
         'calc w=1/[\s^2^(Fo^2^)+(0.0295P)^2^+0.7208P] where P=(Fo^2^+2Fc^2^)/3'
_atom_sites_solution_hydrogens     geom
_atom_sites_solution_primary     direct
_atom_sites_solution_secondary     difmap
_refine_ls_shift/su_max     0.001
_refine_ls_shift/su_mean     0.000
_refine_diff_density_max     0.279
_refine_diff_density_min     -0.314
_refine_ls_extinction_method     none
_refine_ls_extinction_coef     ?
loop_
    _atom_type_symbol
    _atom_type_description
    _atom_type_scat_dispersion_real
    _atom_type_scat_dispersion_imag
    _atom_type_scat_source
    'C' 'C' 0.0033 0.0016
                         'International Tables Vol C Tables 4.2.6.8 and 6.1.1.4'
    'H' 'H' 0.0000 0.0000
                         'International Tables Vol C Tables 4.2.6.8 and 6.1.1.4'
    'O' 'O' 0.0106 0.0060
                         'International Tables Vol C Tables 4.2.6.8 and 6.1.1.4'
    'Ni' 'Ni' 0.3393 1.1124
                         'International Tables Vol C Tables 4.2.6.8 and 6.1.1.4'
_computing_data_collection     'APEX2 (Bruker, 2004)'
_computing_cell_refinement     'SAINT (Bruker, 2001)'
_computing_data_reduction     'SAINT (Bruker, 2001)'
_computing_structure_solution     'SHELXS97 (Sheldrick, 2008)'
_computing_structure_refinement     'SHELXL97 (Sheldrick, 2008)'
_computing_molecular_graphics     'XP (Sheldrick, 1998)'
_computing_publication_material     'SHELXL97 (Sheldrick, 2008)'
loop_
    _atom_site_type_symbol
    _atom_site_label
    _atom_site_fract_x
    _atom_site_fract_y
    _atom_site_fract_z
    _atom_site_U_iso_or_equiv
    _atom_site_adp_type
    _atom_site_calc_flag
    _atom_site_refinement_flags
    _atom_site_occupancy
    _atom_site_disorder_assembly
    _atom_site_disorder_group
    C C1 1.13696(16) -0.0011(3) 0.4707(2) 0.0205(6) Uani d . 1 . .
    C C2 1.16031(17) 0.1901(3) 0.2544(2) 0.0217(6) Uani d . 1 . .
    C C3 1.23890(17) 0.1474(3) 0.3408(2) 0.0219(6) Uani d . 1 . .
    C C4 1.22697(16) 0.0685(3) 0.4442(2) 0.0210(6) Uani d . 1 . .
    C C5 1.30275(18) 0.0466(3) 0.5226(2) 0.0298(7) Uani d . 1 . .
    H H5 1.2949 -0.0042 0.5918 0.036 Uiso calc R 1 . .
    C C6 1.38951(18) 0.0989(3) 0.4998(2) 0.0302(6) Uani d . 1 . .
    H H6 1.4394 0.0847 0.5536 0.036 Uiso calc R 1 . .
    C C7 1.40112(17) 0.1721(3) 0.3963(2) 0.0263(6) Uani d . 1 . .
    C C8 1.32712(17) 0.1980(3) 0.3173(2) 0.0252(6) Uani d . 1 . .
    H H8 1.3360 0.2490 0.2484 0.030 Uiso calc R 1 . .
    C C9 1.62538(18) 0.2565(3) 0.2812(2) 0.0313(7) Uani d . 1 . .
    H H9 1.6411 0.3291 0.3335 0.038 Uiso calc R 1 . .
    C C10 1.54081(17) 0.1884(3) 0.2880(2) 0.0237(6) Uani d . 1 . .
    C C11 1.51594(18) 0.0824(3) 0.2086(2) 0.0313(7) Uani d . 1 . .
    H H11 1.4585 0.0383 0.2118 0.038 Uiso calc R 1 . .
    C C12 1.57749(18) 0.0433(3) 0.1249(2) 0.0306(7) Uani d . 1 . .
    H H12 1.5612 -0.0281 0.0715 0.037 Uiso calc R 1 . .
    C C13 1.66329(17) 0.1082(3) 0.1185(2) 0.0262(6) Uani d . 1 . .
    C C14 1.68622(18) 0.2165(3) 0.1967(2) 0.0321(7) Uani d . 1 . .
    H H14 1.7429 0.2624 0.1921 0.039 Uiso calc R 1 . .
    C C15 1.73084(18) 0.0607(3) 0.0322(2) 0.0283(6) Uani d . 1 . .
    O O1 1.16730(12) 0.1605(2) 0.14741(16) 0.0346(5) Uani d . 1 . .
    O O2 1.09321(11) 0.25998(18) 0.29324(15) 0.0236(4) Uani d . 1 . .
    O O3 1.07414(11) -0.01111(18) 0.38727(14) 0.0215(4) Uani d . 1 . .
    O O4 1.12870(11) -0.04895(19) 0.57313(15) 0.0255(4) Uani d . 1 . .
    O O5 1.48851(12) 0.2300(2) 0.38073(16) 0.0327(5) Uani d . 1 . .
    O O6 1.70082(14) -0.0415(2) -0.03746(19) 0.0393(5) Uani d D 1 . .
    O O7 1.80790(13) 0.1132(2) 0.02540(17) 0.0418(6) Uani d . 1 . .
    O O8 0.95069(13) 0.0514(2) 0.20299(16) 0.0283(4) Uani d D 1 . .
    O O9 0.89424(13) 0.3188(2) 0.31920(17) 0.0267(4) Uani d D 1 . .
    O O10 1.00957(13) 0.2419(2) 0.52416(15) 0.0261(4) Uani d D 1 . .
    Ni Ni1 0.98127(2) 0.15487(3) 0.36037(3) 0.01905(11) Uani d . 1 . .
    H H6A 1.7430(19) -0.079(4) -0.077(3) 0.074(13) Uiso d D 1 . .
    H H8A 0.927(2) 0.094(3) 0.143(2) 0.062(11) Uiso d D 1 . .
    H H8B 0.918(2) -0.023(3) 0.211(3) 0.102(17) Uiso d D 1 . .
    H H9B 0.916(2) 0.385(2) 0.279(2) 0.066(12) Uiso d D 1 . .
    H H9A 0.872(2) 0.352(3) 0.3811(16) 0.048(10) Uiso d D 1 . .
    H H10B 1.0610(11) 0.275(3) 0.548(2) 0.035(9) Uiso d D 1 . .
    H H10A 0.9937(19) 0.176(3) 0.569(2) 0.062(12) Uiso d D 1 . .
loop_
    _atom_site_aniso_label
    _atom_site_aniso_U_11
    _atom_site_aniso_U_22
    _atom_site_aniso_U_33
    _atom_site_aniso_U_12
    _atom_site_aniso_U_13
    _atom_site_aniso_U_23
    C1 0.0208(13) 0.0174(13) 0.0238(14) 0.0048(11) 0.0051(11) 0.0013(11)
    C2 0.0208(13) 0.0191(14) 0.0257(14) -0.0032(11) 0.0061(11) 0.0045(11)
    C3 0.0213(13) 0.0217(14) 0.0230(13) 0.0026(11) 0.0033(10) -0.0034(11)
    C4 0.0197(13) 0.0235(14) 0.0201(13) 0.0017(11) 0.0041(10) 0.0005(11)
    C5 0.0267(14) 0.0371(17) 0.0256(15) 0.0034(13) 0.0029(11) 0.0068(13)
    C6 0.0180(13) 0.0408(17) 0.0317(15) 0.0032(13) -0.0004(11) 0.0024(13)
    C7 0.0169(13) 0.0305(16) 0.0318(15) -0.0028(12) 0.0061(11) -0.0077(13)
    C8 0.0238(14) 0.0290(15) 0.0235(14) -0.0010(12) 0.0086(11) 0.0013(12)
    C9 0.0257(15) 0.0352(17) 0.0333(15) -0.0080(13) 0.0024(12) -0.0097(13)
    C10 0.0159(12) 0.0271(15) 0.0286(14) 0.0013(11) 0.0049(11) 0.0010(12)
    C11 0.0187(14) 0.0328(16) 0.0426(17) -0.0077(13) 0.0060(12) -0.0086(14)
    C12 0.0265(15) 0.0326(16) 0.0330(15) -0.0030(13) 0.0038(12) -0.0081(13)
    C13 0.0191(13) 0.0329(16) 0.0266(14) 0.0009(12) 0.0027(11) 0.0024(12)
    C14 0.0195(14) 0.0415(17) 0.0358(16) -0.0075(13) 0.0061(12) -0.0023(14)
    C15 0.0255(15) 0.0367(17) 0.0228(14) 0.0047(13) 0.0010(11) 0.0052(13)
    O1 0.0294(10) 0.0526(13) 0.0222(10) 0.0137(10) 0.0042(8) 0.0001(10)
    O2 0.0211(9) 0.0208(10) 0.0296(10) 0.0030(8) 0.0094(8) 0.0028(8)
    O3 0.0207(9) 0.0230(10) 0.0208(9) 0.0008(8) -0.0002(7) 0.0022(8)
    O4 0.0226(9) 0.0323(11) 0.0218(10) -0.0029(8) 0.0039(7) 0.0063(8)
    O5 0.0202(9) 0.0427(12) 0.0359(11) -0.0064(9) 0.0083(8) -0.0118(9)
    O6 0.0297(11) 0.0466(14) 0.0424(13) 0.0023(10) 0.0097(10) -0.0129(11)
    O7 0.0266(11) 0.0649(16) 0.0349(12) -0.0102(11) 0.0120(9) -0.0035(11)
    O8 0.0373(11) 0.0276(11) 0.0199(10) -0.0020(10) -0.0003(8) 0.0014(9)
    O9 0.0263(10) 0.0260(11) 0.0284(11) 0.0038(8) 0.0077(9) 0.0054(9)
    O10 0.0287(11) 0.0273(11) 0.0223(10) -0.0050(9) 0.0018(8) -0.0025(9)
    Ni1 0.01854(18) 0.02068(18) 0.01820(18) 0.00061(15) 0.00355(12) 0.00130(14)
_geom_special_details
;
All e.s.d.'s (except the e.s.d. in the dihedral angle between two l.s. planes)
are estimated using the full covariance matrix. The cell e.s.d.'s are taken
into account individually in the estimation of e.s.d.'s in distances, angles
and torsion angles; correlations between e.s.d.'s in cell parameters are only
used when they are defined by crystal symmetry. An approximate (isotropic)
treatment of cell e.s.d.'s is used for estimating e.s.d.'s involving l.s.
planes.
;
loop_
    _geom_bond_atom_site_label_1
    _geom_bond_atom_site_label_2
    _geom_bond_site_symmetry_2
    _geom_bond_distance
    _geom_bond_publ_flag
    C1 O4 . 1.253(3) ?
    C1 O3 . 1.279(3) ?
    C1 C4 . 1.499(3) ?
    C2 O1 . 1.249(3) ?
    C2 O2 . 1.268(3) ?
    C2 C3 . 1.516(3) ?
    C3 C8 . 1.396(3) ?
    C3 C4 . 1.405(3) ?
    C4 C5 . 1.389(3) ?
    C5 C6 . 1.381(4) ?
    C5 H5 . 0.9300 ?
    C6 C7 . 1.376(4) ?
    C6 H6 . 0.9300 ?
    C7 C8 . 1.381(4) ?
    C7 O5 . 1.393(3) ?
    C8 H8 . 0.9300 ?
    C9 C14 . 1.378(4) ?
    C9 C10 . 1.386(4) ?
    C9 H9 . 0.9300 ?
    C10 O5 . 1.376(3) ?
    C10 C11 . 1.384(4) ?
    C11 C12 . 1.377(4) ?
    C11 H11 . 0.9300 ?
    C12 C13 . 1.387(4) ?
    C12 H12 . 0.9300 ?
    C13 C14 . 1.385(4) ?
    C13 C15 . 1.479(4) ?
    C14 H14 . 0.9300 ?
    C15 O7 . 1.223(3) ?
    C15 O6 . 1.310(3) ?
    O2 Ni1 . 2.0708(17) ?
    O3 Ni1 . 2.0817(17) ?
    O4 Ni1 3_756 2.0491(17) ?
    O8 Ni1 . 2.0600(18) ?
    O9 Ni1 . 2.0405(19) ?
    O10 Ni1 . 2.0490(18) ?
    Ni1 O4 3_756 2.0491(17) ?
loop_
    _geom_angle_atom_site_label_1
    _geom_angle_atom_site_label_2
    _geom_angle_atom_site_label_3
    _geom_angle_site_symmetry_1
    _geom_angle_site_symmetry_3
    _geom_angle
    _geom_angle_publ_flag
    O4 C1 O3 . . 123.9(2) ?
    O4 C1 C4 . . 117.6(2) ?
    O3 C1 C4 . . 118.5(2) ?
    O1 C2 O2 . . 123.3(2) ?
    O1 C2 C3 . . 118.1(2) ?
    O2 C2 C3 . . 118.5(2) ?
    C8 C3 C4 . . 119.3(2) ?
    C8 C3 C2 . . 116.5(2) ?
    C4 C3 C2 . . 124.1(2) ?
    C5 C4 C3 . . 119.1(2) ?
    C5 C4 C1 . . 118.1(2) ?
    C3 C4 C1 . . 122.8(2) ?
    C6 C5 C4 . . 121.4(2) ?
    C6 C5 H5 . . 119.3 ?
    C4 C5 H5 . . 119.3 ?
    C7 C6 C5 . . 119.1(2) ?
    C7 C6 H6 . . 120.4 ?
    C5 C6 H6 . . 120.4 ?
    C6 C7 C8 . . 121.2(2) ?
    C6 C7 O5 . . 116.9(2) ?
    C8 C7 O5 . . 121.7(2) ?
    C7 C8 C3 . . 120.0(2) ?
    C7 C8 H8 . . 120.0 ?
    C3 C8 H8 . . 120.0 ?
    C14 C9 C10 . . 120.0(3) ?
    C14 C9 H9 . . 120.0 ?
    C10 C9 H9 . . 120.0 ?
    O5 C10 C11 . . 124.5(2) ?
    O5 C10 C9 . . 115.0(2) ?
    C11 C10 C9 . . 120.4(2) ?
    C12 C11 C10 . . 119.0(2) ?
    C12 C11 H11 . . 120.5 ?
    C10 C11 H11 . . 120.5 ?
    C11 C12 C13 . . 121.3(3) ?
    C11 C12 H12 . . 119.3 ?
    C13 C12 H12 . . 119.3 ?
    C14 C13 C12 . . 119.0(2) ?
    C14 C13 C15 . . 120.1(2) ?
    C12 C13 C15 . . 120.9(3) ?
    C9 C14 C13 . . 120.3(2) ?
    C9 C14 H14 . . 119.9 ?
    C13 C14 H14 . . 119.9 ?
    O7 C15 O6 . . 122.7(3) ?
    O7 C15 C13 . . 123.0(3) ?
    O6 C15 C13 . . 114.3(2) ?
    C2 O2 Ni1 . . 119.60(15) ?
    C1 O3 Ni1 . . 118.68(16) ?
    C1 O4 Ni1 . 3_756 128.60(16) ?
    C10 O5 C7 . . 120.9(2) ?
    C15 O6 H6A . . 113(3) ?
    Ni1 O8 H8A . . 122(2) ?
    Ni1 O8 H8B . . 114(3) ?
    H8A O8 H8B . . 105.6(15) ?
    Ni1 O9 H9B . . 117(2) ?
    Ni1 O9 H9A . . 110(2) ?
    H9B O9 H9A . . 109.2(16) ?
    Ni1 O10 H10B . . 125.5(19) ?
    Ni1 O10 H10A . . 102(2) ?
    H10B O10 H10A . . 109.7(16) ?
    O9 Ni1 O10 . . 89.55(8) ?
    O9 Ni1 O4 . 3_756 88.86(7) ?
    O10 Ni1 O4 . 3_756 89.61(7) ?
    O9 Ni1 O8 . . 93.61(8) ?
    O10 Ni1 O8 . . 175.12(8) ?
    O4 Ni1 O8 3_756 . 86.73(8) ?
    O9 Ni1 O2 . . 91.72(7) ?
    O10 Ni1 O2 . . 90.52(7) ?
    O4 Ni1 O2 3_756 . 179.40(7) ?
    O8 Ni1 O2 . . 93.11(7) ?
    O9 Ni1 O3 . . 174.95(7) ?
    O10 Ni1 O3 . . 94.25(7) ?
    O4 Ni1 O3 3_756 . 94.47(7) ?
    O8 Ni1 O3 . . 82.82(7) ?
    O2 Ni1 O3 . . 84.94(7) ?
loop_
    _geom_hbond_atom_site_label_D
    _geom_hbond_atom_site_label_H
    _geom_hbond_atom_site_label_A
    _geom_hbond_site_symmetry_A
    _geom_hbond_distance_DH
    _geom_hbond_distance_HA
    _geom_hbond_distance_DA
    _geom_hbond_angle_DHA
    O6 H6A O1 3_855 0.846(10) 1.734(11) 2.579(3) 176(4)
    O8 H8A O10 4_565 0.851(10) 2.41(3) 2.967(3) 124(3)
    O8 H8B O2 2_745 0.857(10) 2.07(2) 2.841(3) 150(4)
    O9 H9B O3 2_755 0.841(10) 2.135(18) 2.889(2) 149(3)
    O8 H8A O7 1_455 0.851(10) 2.12(2) 2.867(3) 146(3)
    O10 H10B O1 4_566 0.838(10) 1.955(13) 2.770(3) 164(3)
