# Supplementary material for: Bis[μ-4-(4-carb­oxy­phen­oxy)phthalato]bis­[triaqua­nickel(II)]
Source: Acta Crystallogr Sect E Struct Rep Online. 2010 Dec 11;67(Pt 1):m60. doi: 10.1107/S1600536810049718 (PMC3050356; doi:10.1107/S1600536810049718)
Supplement: Supplementary file 2 [file e-67-00m60-Isup2.hkl]

#
# h,k,l, Fc-squared, Fo-squared, sigma(Fo-squared) and status flag
#
data_I
_shelx_title ' qq in P2(1)/c'
_shelx_refln_list_code          4
_shelx_F_calc_maximum      202.81
_exptl_crystal_F_000       848.00
_reflns_d_resolution_high  0.8411
 
loop_
 _symmetry_equiv_pos_as_xyz
 'x, y, z'
 '-x, y+1/2, -z+1/2'
 '-x, -y, -z'
 'x, -y-1/2, z-1/2'
 
_cell_length_a    14.4173
_cell_length_b     9.5002
_cell_length_c    11.2857
_cell_angle_alpha  90.000
_cell_angle_beta   92.632
_cell_angle_gamma  90.000
 
_shelx_F_squared_multiplier     1.000
 
loop_
 _refln_index_h
 _refln_index_k
 _refln_index_l
 _refln_F_squared_calc
 _refln_F_squared_meas
 _refln_F_squared_sigma
 _refln_observed_status
   1   0   0    17663.61    16637.51    312.30 o
   2   0   0    10463.19    10364.37    191.44 o
   3   0   0     6874.67     6596.53     93.06 o
   4   0   0     2237.13     2126.22     40.91 o
   5   0   0       17.60        9.14      9.93 o
   6   0   0     7410.14     7494.43     91.83 o
   7   0   0     2962.35     2778.73     56.80 o
   8   0   0     1628.49     1593.05     38.08 o
   9   0   0      580.54      626.38     47.13 o
  10   0   0     3372.88     3208.09     73.05 o
  11   0   0        1.62       29.63     13.67 o
  12   0   0      569.03      572.79     33.40 o
  13   0   0      576.42      562.91     56.21 o
  14   0   0      149.86      124.67     36.77 o
  15   0   0       41.03       76.49     31.70 o
  16   0   0       18.49       16.90     24.93 o
  17   0   0       90.94      125.94     41.42 o
   1   1   0      218.78      234.16      8.30 o
   2   1   0        1.41        2.65      7.40 o
   3   1   0     1881.95     1823.53     24.45 o
   4   1   0     3042.56     2981.83     42.13 o
   5   1   0     1553.08     1435.27     21.02 o
   6   1   0      830.02      783.14     15.89 o
   7   1   0     1987.80     1966.09     33.57 o
   8   1   0      399.11      348.11     12.76 o
   9   1   0     2387.28     2355.70     31.38 o
  10   1   0     2339.57     2242.21     48.43 o
  11   1   0     2864.65     2819.32     57.83 o
  12   1   0     3546.54     3588.84     91.53 o
  13   1   0       15.54       23.92     12.79 o
  14   1   0      133.13      174.36     28.18 o
  15   1   0       55.85       51.47     21.59 o
  16   1   0      832.17      846.79     52.58 o
  17   1   0      766.07      865.58     55.72 o
   0   2   0     1926.31     1888.26     34.77 o
   1   2   0      181.88      173.32     14.95 o
   2   2   0     7293.78     7564.83    106.21 o
   3   2   0      963.85      879.69     23.35 o
   4   2   0      622.14      612.31     18.07 o
   5   2   0     2522.47     2519.21     31.42 o
   6   2   0     6059.63     6284.59     63.87 o
   7   2   0       34.55       70.91      7.07 o
   8   2   0     2604.96     2671.40     55.96 o
   9   2   0     1210.16     1234.05     24.70 o
  10   2   0     1123.53     1127.65     49.96 o
  11   2   0     1377.89     1288.04     40.46 o
  12   2   0     1202.66     1233.01     41.68 o
  13   2   0      106.75       98.61     17.68 o
  14   2   0      801.81      914.48     71.42 o
  15   2   0      230.45      287.13     34.60 o
  16   2   0      115.80      127.89     27.97 o
   1   3   0      292.08      286.94     13.08 o
   2   3   0     8175.69     8611.82    102.66 o
   3   3   0     5246.34     5630.24     73.77 o
   4   3   0      386.31      447.91     22.92 o
   5   3   0      609.71      659.89     20.03 o
   6   3   0       74.00       52.06      7.32 o
   7   3   0     1608.09     1660.03     35.56 o
   8   3   0        0.56        0.27      6.56 o
   9   3   0      478.32      461.55     19.70 o
  10   3   0       28.28        5.23     11.43 o
  11   3   0        0.77        1.25     12.18 o
  12   3   0      936.44      903.43     44.05 o
  13   3   0      934.88      921.68     37.77 o
  14   3   0     1019.64      988.88     41.50 o
  15   3   0      785.68      708.36     47.19 o
  16   3   0      116.56       99.88     27.17 o
   0   4   0      172.41      202.43     14.68 o
   1   4   0      578.47      490.02     18.28 o
   2   4   0       26.66       51.59     10.57 o
   3   4   0      262.71      221.75     13.58 o
   4   4   0     2474.71     2458.88     44.80 o
   5   4   0    10690.70    10777.61    132.92 o
   6   4   0     1645.18     1617.27     36.44 o
   7   4   0      346.01      309.72     17.13 o
   8   4   0      353.84      346.27     18.90 o
   9   4   0      237.08      252.77     26.08 o
  10   4   0        3.39        0.00     11.35 o
  11   4   0       46.43       49.31     15.64 o
  12   4   0       43.73       33.12     13.98 o
  13   4   0      161.37      119.35     19.97 o
  14   4   0      535.33      651.62     63.84 o
  15   4   0        3.87        0.00     12.07 o
  16   4   0      267.51      268.23     36.31 o
   1   5   0       25.41       24.89      7.56 o
   2   5   0      145.54      132.79     12.82 o
   3   5   0       32.41       18.64      9.14 o
   4   5   0     3190.36     3312.04     57.97 o
   5   5   0     1725.33     1704.07     39.34 o
   6   5   0      289.95      284.28     17.94 o
   7   5   0     2740.31     2793.21     54.60 o
   8   5   0       25.49       25.85     31.27 o
   9   5   0      378.26      349.00     31.82 o
  10   5   0     1996.58     2020.27     68.88 o
  11   5   0     4586.04     4663.12    112.21 o
  12   5   0     2264.62     2378.18     78.59 o
  13   5   0     1553.26     1618.32     66.13 o
  14   5   0     2324.59     2233.92     90.01 o
  15   5   0     1461.65     1294.39     63.44 o
   0   6   0     1603.88     1483.43     45.62 o
   1   6   0     5556.50     5318.22     70.42 o
   2   6   0     1401.12     1371.13     36.56 o
   3   6   0      574.49      517.37     23.93 o
   4   6   0      182.10      160.12     16.52 o
   5   6   0     1545.87     1524.15     40.64 o
   6   6   0      524.64      527.76     28.11 o
   7   6   0     2458.38     2429.63     72.44 o
   8   6   0       35.63       40.08     36.56 o
   9   6   0      265.11      236.87     29.24 o
  10   6   0       19.27        0.00     16.69 o
  11   6   0       37.62       32.30     41.84 o
  12   6   0       55.56       46.41     21.49 o
  13   6   0       73.40       41.41     32.12 o
  14   6   0       47.19        0.00     18.81 o
   1   7   0      109.11      135.82     13.92 o
   2   7   0     1551.90     1514.51     35.59 o
   3   7   0     3227.93     3148.59     63.19 o
   4   7   0      518.53      522.91     27.16 o
   5   7   0     2191.14     2189.81     63.48 o
   6   7   0        8.44       12.91     18.11 o
   7   7   0       99.90      153.27     25.55 o
   8   7   0       14.17        4.71     16.14 o
   9   7   0      717.67      719.56    109.67 o
  10   7   0      439.94      428.85     40.15 o
  11   7   0      611.38      625.51     45.42 o
  12   7   0      643.39      676.72     47.91 o
  13   7   0      129.07       94.54     26.81 o
   0   8   0      130.05      167.63     23.10 o
   1   8   0      276.33      282.19     18.88 o
   2   8   0      252.88      268.45     18.99 o
   3   8   0      123.59      131.97     15.83 o
   4   8   0        0.40        0.00     12.46 o
   5   8   0      112.49      113.53     47.97 o
   6   8   0       20.55       13.76     17.24 o
   7   8   0      238.43      286.12     31.77 o
   8   8   0      135.52      125.90     25.82 o
   9   8   0        8.48       22.94     25.57 o
  10   8   0       47.99       59.65     32.96 o
  11   8   0      141.90      139.44     28.53 o
  12   8   0       94.66       94.51     27.93 o
   1   9   0        9.78       14.22     10.88 o
   2   9   0        0.39        1.99     12.81 o
   3   9   0      137.75      154.02     16.87 o
   4   9   0       20.89       19.24     13.29 o
   5   9   0        6.24       12.14     16.84 o
   6   9   0     1121.70     1105.88     55.71 o
   7   9   0      134.35      142.55     27.50 o
   8   9   0      713.56      648.54     46.84 o
   9   9   0      148.80      130.98     28.20 o
  10   9   0      356.42      350.39     39.25 o
   0  10   0     1802.25     1794.68     65.71 o
   1  10   0     1498.18     1545.08     43.16 o
   2  10   0      863.20      823.90     32.45 o
   3  10   0     1349.86     1311.02     47.04 o
   4  10   0     1554.42     1541.64     51.27 o
   5  10   0      824.21      811.73     59.44 o
   6  10   0       68.38       75.37     23.86 o
   7  10   0      534.34      573.50     73.53 o
   1  11   0       18.99       27.21     13.82 o
   2  11   0        1.44       15.54     14.55 o
   3  11   0       56.33       49.86     19.03 o
 -17   1   1      119.21      184.10     32.43 o
 -16   1   1      135.31      122.34     26.30 o
 -15   1   1      322.39      399.95     52.19 o
 -14   1   1        3.12       22.89     12.90 o
 -13   1   1     1659.44     1691.75     49.03 o
 -12   1   1      317.00      298.24     18.42 o
 -11   1   1       68.19       62.06     11.42 o
 -10   1   1     1228.77     1282.59     37.75 o
  -9   1   1     3531.28     3425.46     52.71 o
  -8   1   1     7258.90     7194.32     66.04 o
  -7   1   1     3968.41     4061.83     54.42 o
  -6   1   1      323.63      223.98     13.54 o
  -5   1   1     4260.12     4150.40     50.86 o
  -4   1   1      158.24      164.02      8.59 o
  -3   1   1     3311.93     3291.89     54.36 o
  -2   1   1     1331.29     1334.26     27.31 o
  -1   1   1     3326.46     3325.52     50.95 o
   0   1   1     3296.37     3411.40     60.85 o
   1   1   1     6811.49     7158.47     97.23 o
   2   1   1     7359.87     7709.56    106.88 o
   3   1   1      758.04      799.55     12.53 o
   4   1   1     1473.69     1500.74     24.94 o
   5   1   1      512.11      339.35     20.29 o
   6   1   1      347.45      357.80     11.85 o
   7   1   1     1406.78     1498.67     27.75 o
   8   1   1      639.96      685.82     15.26 o
   9   1   1      172.88      190.46      9.52 o
  10   1   1      874.61      892.55     22.39 o
  11   1   1     2763.95     2827.06     59.51 o
  12   1   1      912.49      972.39     35.31 o
  13   1   1      298.58      319.72     32.26 o
  14   1   1       83.19       88.51     23.00 o
  15   1   1       49.85       82.41     23.61 o
  16   1   1       58.09       89.00     32.33 o
 -16   2   1      524.67      508.98     42.98 o
 -15   2   1      594.69      654.34     45.21 o
 -14   2   1     1643.42     1636.69     51.09 o
 -13   2   1        5.82        0.00     11.66 o
 -12   2   1      111.21      135.22     18.45 o
 -11   2   1      959.11      978.58     38.79 o
 -10   2   1     1045.84      977.15     27.90 o
  -9   2   1     1522.26     1428.49     31.83 o
  -8   2   1     1028.23     1053.41     25.90 o
  -7   2   1       47.38       74.60     11.35 o
  -6   2   1     8178.03     8553.89     93.22 o
  -5   2   1     2966.19     3142.66     42.80 o
  -4   2   1     2102.96     2106.45     31.25 o
  -3   2   1      267.36      240.07     11.57 o
  -2   2   1       78.52      132.03     11.80 o
  -1   2   1    10306.08    10789.31    148.22 o
   0   2   1    41131.34    42160.90    531.01 o
   1   2   1     1930.59     1960.55     30.45 o
   2   2   1    11964.60    12219.99    117.16 o
   3   2   1     3783.31     3885.06     39.79 o
   4   2   1    14167.72    14356.50    123.01 o
   5   2   1     4736.84     4574.36    127.13 o
   6   2   1     5094.36     4904.76     58.20 o
   7   2   1     5968.69     5699.59     60.63 o
   8   2   1     3177.78     3084.68     40.44 o
   9   2   1     2302.97     2239.95     41.27 o
  10   2   1      387.37      370.61     15.61 o
  11   2   1       90.44       86.02     15.58 o
  12   2   1     2126.99     2177.38     69.56 o
  13   2   1      331.58      359.70     33.57 o
  14   2   1      510.35      491.84     39.85 o
  15   2   1      376.85      422.43     39.36 o
  16   2   1       10.60       19.64     20.09 o
 -16   3   1      619.59      564.74     45.27 o
 -15   3   1      348.49      323.38     28.18 o
 -14   3   1      413.05      471.65     60.27 o
 -13   3   1      182.36      213.04     23.03 o
 -12   3   1     1740.15     1742.85     50.55 o
 -11   3   1     1957.71     2141.58     54.79 o
 -10   3   1     2237.45     2192.15     43.24 o
  -9   3   1     1447.66     1399.17     32.39 o
  -8   3   1     1958.18     1863.63     36.28 o
  -7   3   1     7898.83     7750.05     90.35 o
  -6   3   1     2398.13     2104.78     41.20 o
  -5   3   1    14676.29    14956.17    172.23 o
  -4   3   1    20567.23    20619.39    226.19 o
  -3   3   1    10509.63    10793.07    126.34 o
  -2   3   1     3066.33     3056.77     46.33 o
  -1   3   1     4724.47     4786.03    131.97 o
   0   3   1      810.71      756.39     19.83 o
   1   3   1      737.86      685.51     18.96 o
   2   3   1     8253.21     8197.73     98.25 o
   3   3   1     8197.74     8196.26    117.37 o
   4   3   1     2180.02     2116.45     62.55 o
   5   3   1       66.60       68.10      6.92 o
   6   3   1       93.31       93.23      7.24 o
   7   3   1      130.40      160.06     10.39 o
   8   3   1      235.33      283.78     15.86 o
   9   3   1      396.58      423.24     19.49 o
  10   3   1       71.35       73.62     14.21 o
  11   3   1     1321.01     1286.25     41.49 o
  12   3   1      519.61      511.78     28.78 o
  13   3   1      195.45      229.53     22.77 o
  14   3   1     1416.23     1348.75     60.28 o
  15   3   1     1065.38     1202.67     92.76 o
  16   3   1     2230.97     2422.82     86.51 o
 -16   4   1      217.64      172.28     27.82 o
 -15   4   1      201.33      154.54     23.11 o
 -14   4   1      755.24      724.47     38.14 o
 -13   4   1       87.00       82.94     17.93 o
 -12   4   1       28.25       33.49     13.96 o
 -11   4   1        6.72        4.48     15.76 o
 -10   4   1       34.06       37.70     18.36 o
  -9   4   1      188.80      171.70     16.46 o
  -8   4   1      628.18      629.00     25.10 o
  -7   4   1        3.16        0.00      7.80 o
  -6   4   1      295.06      321.18     17.59 o
  -5   4   1       87.92      103.70     11.61 o
  -4   4   1     2284.57     2362.43     44.11 o
  -3   4   1     1540.39     1564.86     33.69 o
  -2   4   1      189.93      187.32     12.65 o
  -1   4   1       27.09       55.94      8.46 o
   0   4   1     1159.54     1093.59     22.44 o
   1   4   1      349.70      297.67     33.21 o
   2   4   1       34.50       15.53      7.12 o
   3   4   1      367.23      344.96     16.34 o
   4   4   1      950.08      961.50     25.86 o
   5   4   1     7168.07     7010.21     92.93 o
   6   4   1    10494.33    10317.62    128.28 o
   7   4   1     4071.58     3944.06     86.50 o
   8   4   1      555.34      507.03     31.80 o
   9   4   1      529.69      560.20     27.60 o
  10   4   1       51.90       49.96     14.58 o
  11   4   1      260.97      249.80     22.42 o
  12   4   1     1664.65     1699.21     51.09 o
  13   4   1     1559.09     1541.92     49.89 o
  14   4   1       71.61       84.83     19.50 o
  15   4   1      209.05      257.79     33.92 o
 -15   5   1      165.63      196.85     32.55 o
 -14   5   1      501.76      453.72     41.51 o
 -13   5   1      282.79      247.79     32.04 o
 -12   5   1      337.43      259.35     31.47 o
 -11   5   1      142.72      181.37     27.41 o
 -10   5   1      120.39      146.25     24.64 o
  -9   5   1       16.12       18.59     16.44 o
  -8   5   1       20.60       28.49     25.06 o
  -7   5   1        3.46       19.05     10.43 o
  -6   5   1      632.34      615.97     25.73 o
  -5   5   1      349.78      338.02     19.04 o
  -4   5   1       54.79       52.63     12.40 o
  -3   5   1      379.20      401.84     19.67 o
  -2   5   1        0.29        4.21      7.69 o
  -1   5   1      138.00      153.97     12.90 o
   0   5   1     1868.22     1978.13     34.69 o
   1   5   1     2113.03     2097.86     35.91 o
   2   5   1      909.59      858.75     32.38 o
   3   5   1      188.50      217.21     20.12 o
   4   5   1      224.44      234.83     16.07 o
   5   5   1      846.09      927.04     43.09 o
   6   5   1      515.76      514.94     22.32 o
   7   5   1       14.95        5.61     16.06 o
   8   5   1       63.42       51.22     17.92 o
   9   5   1       22.91       10.62     17.81 o
  10   5   1      258.32      211.59     34.23 o
  11   5   1       96.62       97.86     23.59 o
  12   5   1        1.05       20.52     18.06 o
  13   5   1        3.07        5.68     17.03 o
  14   5   1       25.55       20.44     37.61 o
  15   5   1      383.83      356.49     38.87 o
 -14   6   1      121.39      123.94     28.44 o
 -13   6   1      267.31      233.94     33.61 o
 -12   6   1        4.03        5.97     16.84 o
 -11   6   1      144.35      191.98     76.70 o
 -10   6   1        0.20        0.00     15.46 o
  -9   6   1        3.86       17.43     21.55 o
  -8   6   1       39.69       38.06     23.88 o
  -7   6   1      199.41      195.44     18.72 o
  -6   6   1      163.13      177.70     17.98 o
  -5   6   1       10.84       16.20     11.19 o
  -4   6   1        3.85        5.86     10.97 o
  -3   6   1      281.62      284.92     18.97 o
  -2   6   1      413.83      425.90     21.47 o
  -1   6   1     1912.37     1821.32     35.99 o
   0   6   1       59.14       71.23     10.25 o
   1   6   1      726.70      721.47     22.72 o
   2   6   1        2.69       14.45     11.57 o
   3   6   1      351.67      367.29     25.39 o
   4   6   1      351.59      362.62     21.23 o
   5   6   1     1723.77     1658.31     41.67 o
   6   6   1       44.78       40.89     17.67 o
   7   6   1      155.57      188.10     58.53 o
   8   6   1     1678.30     1578.95     60.35 o
   9   6   1      691.32      662.06     41.98 o
  10   6   1      613.90      596.41     41.39 o
  11   6   1      585.99      575.30     42.12 o
  12   6   1      220.26      269.39     48.81 o
  13   6   1      179.71      260.08     33.89 o
  14   6   1      132.42      150.52     30.00 o
 -13   7   1      253.58      239.97     47.54 o
 -12   7   1      937.51      811.66     52.74 o
 -11   7   1     1008.48      941.54     53.04 o
 -10   7   1      691.72      756.46     48.54 o
  -9   7   1      660.22      613.68     42.43 o
  -8   7   1     1059.32     1046.78     53.46 o
  -7   7   1     1601.52     1539.77     59.28 o
  -6   7   1      638.06      727.20     31.77 o
  -5   7   1      155.92      138.18     18.02 o
  -4   7   1      704.09      702.82     30.91 o
  -3   7   1     1026.93      949.22     34.32 o
  -2   7   1      525.33      505.80     21.79 o
  -1   7   1      693.63      611.90     32.88 o
   0   7   1     1039.82     1092.24     30.25 o
   1   7   1     2292.55     2315.40     65.94 o
   2   7   1     1041.36      985.02     28.91 o
   3   7   1     1250.47     1319.72     39.69 o
   4   7   1      137.10      120.89     17.21 o
   5   7   1       64.37       77.62     21.12 o
   6   7   1      502.37      535.92     85.79 o
   7   7   1        0.36        0.00     14.77 o
   8   7   1      226.80      188.30     31.06 o
   9   7   1      400.10      461.42     38.83 o
  10   7   1      598.05      578.31     42.73 o
  11   7   1      241.56      217.14     37.61 o
  12   7   1      400.58      490.51     45.01 o
  13   7   1      295.62      323.51     38.38 o
 -12   8   1      174.30      122.23     27.77 o
 -11   8   1      189.86      232.31     33.45 o
 -10   8   1      107.22      102.00     36.13 o
  -9   8   1      160.52      174.23     35.08 o
  -8   8   1        5.98        0.00     16.91 o
  -7   8   1        3.06        0.00     17.36 o
  -6   8   1       65.07       21.29     17.26 o
  -5   8   1     1531.36     1583.97    104.30 o
  -4   8   1       78.43       80.93     16.64 o
  -3   8   1      286.76      279.75     19.50 o
  -2   8   1      398.88      415.90     22.16 o
  -1   8   1      895.56      857.55     29.45 o
   0   8   1     1417.64     1414.28     36.33 o
   1   8   1     3837.28     3757.98     65.27 o
   2   8   1     1640.64     1652.44     39.45 o
   3   8   1     1710.66     1719.08     52.21 o
   4   8   1     1445.75     1450.16     57.86 o
   5   8   1     2346.83     2352.89     74.86 o
   6   8   1      480.81      578.01     65.08 o
   7   8   1     3164.77     2902.92    109.45 o
   8   8   1     1174.97     1231.00     64.24 o
   9   8   1      946.39      936.83     52.07 o
  10   8   1      329.70      309.32     35.60 o
  11   8   1      948.57      873.33     54.54 o
 -10   9   1      311.86      271.48     36.42 o
  -9   9   1     1730.13     1683.65     96.14 o
  -8   9   1      661.99      692.34     48.73 o
  -7   9   1      582.38      608.90     69.10 o
  -6   9   1      865.82      821.50     82.20 o
  -5   9   1     1954.41     1866.89     67.77 o
  -4   9   1      637.95      668.66     28.97 o
  -3   9   1     1146.74     1154.28     35.85 o
  -2   9   1      126.78      109.07     15.54 o
  -1   9   1       75.91       94.91     14.94 o
   0   9   1      119.12      137.11     38.79 o
   1   9   1      407.19      407.87     31.47 o
   2   9   1        1.96        0.52     15.47 o
   3   9   1        3.30       24.64     12.71 o
   4   9   1        7.44        0.00     10.58 o
   5   9   1        7.99        0.00     15.43 o
   6   9   1        0.49       17.19     42.89 o
   7   9   1      176.58      194.27     48.18 o
   8   9   1      178.94      195.56     43.11 o
   9   9   1        7.85       21.08     19.27 o
  10   9   1       12.12       22.50     21.05 o
  -7  10   1      187.51      178.09     31.48 o
  -6  10   1        1.81        0.00     18.28 o
  -5  10   1      164.09      194.61     23.53 o
  -4  10   1       62.35       35.42     15.76 o
  -3  10   1        3.47        5.30     12.69 o
  -2  10   1      165.02      192.04     19.67 o
  -1  10   1      181.72      168.06     18.82 o
   0  10   1      249.05      213.47     20.75 o
   1  10   1        9.88       15.46     11.97 o
   2  10   1       89.18       91.68     18.40 o
   3  10   1        0.64        0.00     12.54 o
   4  10   1       22.20       22.93     13.07 o
   5  10   1       78.72       90.08     18.64 o
   6  10   1       47.52       20.94     20.69 o
   7  10   1      321.54      273.92     36.96 o
  -3  11   1      273.11      228.07     26.13 o
  -2  11   1      368.23      390.92     26.35 o
  -1  11   1      301.26      281.17     35.52 o
   0  11   1        0.41        9.01     15.47 o
   1  11   1       14.33        1.60     19.23 o
   2  11   1       94.78       84.94     24.19 o
   3  11   1      175.91      209.23     32.87 o
 -17   0   2      699.28      730.68     73.53 o
 -16   0   2     1669.02     1762.68    100.16 o
 -15   0   2     1640.46     1674.78     95.93 o
 -14   0   2     7128.77     6964.70    174.11 o
 -13   0   2      299.47      240.62     25.37 o
 -12   0   2     2908.37     2848.64     75.78 o
 -11   0   2     3849.34     3788.89     70.20 o
 -10   0   2     6249.08     6246.48    117.60 o
  -9   0   2     4306.10     4107.16     85.66 o
  -8   0   2     9822.66     9907.98    157.02 o
  -7   0   2    10660.53    10968.27    165.84 o
  -6   0   2       27.97       23.95     10.14 o
  -5   0   2      224.08      212.54     23.45 o
  -4   0   2     1626.58     1599.70     41.42 o
  -3   0   2      768.55      729.03     27.05 o
  -2   0   2      232.23      240.46     18.59 o
  -1   0   2     2544.70     2613.39     62.12 o
   0   0   2       43.37       30.00      6.76 o
   1   0   2     1915.48     1976.52     34.90 o
   2   0   2    29134.99    29626.41    846.05 o
   3   0   2       25.85       32.27      6.26 o
   4   0   2      287.21      369.69     12.95 o
   5   0   2     4290.80     4882.85     91.66 o
   6   0   2       54.93       30.42      8.17 o
   7   0   2       16.26       35.92      7.31 o
   8   0   2     5920.57     5817.92     98.74 o
   9   0   2     6066.34     6098.16     86.86 o
  10   0   2      401.68      366.61     24.76 o
  11   0   2     6758.18     6791.54    207.71 o
  12   0   2     7987.85     8051.88    215.11 o
  13   0   2      467.06      443.31     50.29 o
  14   0   2     1022.47     1151.17     78.18 o
  15   0   2       38.60       33.39     30.00 o
  16   0   2       98.31       86.21     34.23 o
 -16   1   2       76.07       99.99     24.32 o
 -15   1   2      120.44      104.86     23.88 o
 -14   1   2       19.65       12.86     12.67 o
 -13   1   2        2.10       16.24      7.11 o
 -12   1   2        3.73        0.00      8.91 o
 -11   1   2     1714.01     1690.62     38.84 o
 -10   1   2     2401.38     2342.55     45.99 o
  -9   1   2     4203.03     4215.13     61.57 o
  -8   1   2     8026.07     8063.73     84.67 o
  -7   1   2      299.66      225.31     16.84 o
  -6   1   2      461.08      374.17     18.36 o
  -5   1   2     3621.19     3515.23     46.36 o
  -4   1   2     6341.03     6249.00     68.60 o
  -3   1   2     6323.92     6191.29     65.72 o
  -2   1   2     1505.14     1478.74     32.87 o
  -1   1   2     2082.30     2094.00     39.13 o
   0   1   2    16698.69    16666.97    219.93 o
   1   1   2     2267.08     2344.43     31.92 o
   2   1   2    33532.11    34744.21    313.26 o
   3   1   2       39.21       40.00      6.83 o
   4   1   2      468.23      506.31     14.03 o
   5   1   2      335.82      386.62     10.11 o
   6   1   2        4.39        3.53      3.77 o
   7   1   2       17.64       10.91      4.33 o
   8   1   2     3692.50     3752.87     50.56 o
   9   1   2      149.59      121.07     10.01 o
  10   1   2      420.56      447.83     17.19 o
  11   1   2     1247.29     1294.68     29.16 o
  12   1   2       60.47       63.06     20.91 o
  13   1   2        2.05        3.27     28.74 o
  14   1   2      487.11      442.88     37.10 o
  15   1   2       34.25       35.25     25.99 o
  16   1   2      216.10      216.86     32.85 o
 -16   2   2      172.15      167.56     28.27 o
 -15   2   2      649.19      625.53     53.01 o
 -14   2   2      621.75      591.38     33.19 o
 -13   2   2      186.21      160.03     19.82 o
 -12   2   2     1735.17     1800.78     42.12 o
 -11   2   2       49.46       48.80     11.46 o
 -10   2   2        9.23       15.87      8.94 o
  -9   2   2       70.13       68.67     10.73 o
  -8   2   2      748.40      766.70     24.43 o
  -7   2   2       16.31       16.99      6.85 o
  -6   2   2     4305.55     4468.71     91.71 o
  -5   2   2    12712.46    13252.29    133.08 o
  -4   2   2     5165.56     5341.95     71.57 o
  -3   2   2     4666.85     4807.71     80.06 o
  -2   2   2    20445.35    20426.60    226.90 o
  -1   2   2      517.66      512.01     20.43 o
   0   2   2    22254.63    23040.80    246.05 o
   1   2   2      133.93      119.30      7.36 o
   2   2   2     2363.22     2489.67     32.22 o
   3   2   2     1815.25     1834.22     22.77 o
   4   2   2     3879.67     4108.80     50.63 o
   5   2   2      357.14      408.67     14.64 o
   6   2   2     2217.48     2364.40     56.04 o
   7   2   2     1330.22     1315.33     21.64 o
   8   2   2      301.90      274.39     39.62 o
   9   2   2      538.30      525.55     23.19 o
  10   2   2      208.44      215.29     17.52 o
  11   2   2       12.55        4.70      8.08 o
  12   2   2      254.57      272.63     23.22 o
  13   2   2      425.58      385.37     34.03 o
  14   2   2       83.64       47.18     19.98 o
  15   2   2       36.39       21.67     31.70 o
  16   2   2      113.41      127.28     39.94 o
 -16   3   2      107.25      135.66     22.76 o
 -15   3   2       93.55       44.92     16.66 o
 -14   3   2      113.94      138.59     23.00 o
 -13   3   2      441.96      542.22     41.53 o
 -12   3   2     1327.16     1264.28     51.06 o
 -11   3   2        3.01        9.58      9.75 o
 -10   3   2       47.15       47.77     11.12 o
  -9   3   2       83.40       95.57     11.80 o
  -8   3   2      337.93      319.01     16.62 o
  -7   3   2     1439.29     1467.93     36.16 o
  -6   3   2        0.57        1.69      6.89 o
  -5   3   2     4573.77     4935.58     91.44 o
  -4   3   2     2373.02     2509.04     43.93 o
  -3   3   2     1321.16     1307.84     36.14 o
  -2   3   2      525.82      614.25     18.69 o
  -1   3   2     4910.71     5036.86     66.19 o
   0   3   2     3470.34     3630.39     44.19 o
   1   3   2     2690.27     2780.21     43.37 o
   2   3   2      147.50      180.08     12.22 o
   3   3   2        2.68        8.57      4.95 o
   4   3   2      262.07      303.60     12.75 o
   5   3   2      863.29      886.33     15.98 o
   6   3   2       33.75       20.51      7.38 o
   7   3   2      941.60      864.35     24.28 o
   8   3   2      762.96      783.12     24.58 o
   9   3   2     1602.87     1583.02     57.59 o
  10   3   2        8.82        3.41      8.19 o
  11   3   2       11.73        0.00     10.37 o
  12   3   2      129.56      140.25     34.85 o
  13   3   2       38.92       24.68     17.81 o
  14   3   2      110.88       97.30     25.99 o
  15   3   2       65.75       44.13     22.68 o
  16   3   2      234.30      215.24     33.75 o
 -15   4   2      811.77      801.79     51.01 o
 -14   4   2      102.36      125.53     25.95 o
 -13   4   2      704.75      713.79     45.71 o
 -12   4   2      394.12      489.80     37.50 o
 -11   4   2      998.11      953.21     46.75 o
 -10   4   2      374.12      353.73     22.95 o
  -9   4   2      104.25      101.26     15.03 o
  -8   4   2       50.14       29.37     11.13 o
  -7   4   2       33.78       38.99     10.80 o
  -6   4   2      136.04      172.70     14.58 o
  -5   4   2     2076.34     2171.82     44.06 o
  -4   4   2       92.62      107.78     11.54 o
  -3   4   2     2475.23     2619.82     52.67 o
  -2   4   2      650.54      648.15     91.97 o
  -1   4   2      606.67      639.01     20.12 o
   0   4   2       20.78       12.04      6.71 o
   1   4   2     1622.89     1635.96     27.99 o
   2   4   2     5595.08     5545.83     76.40 o
   3   4   2     4705.83     4800.85     68.92 o
   4   4   2     5207.14     5375.87     75.10 o
   5   4   2     1008.87     1010.90     22.47 o
   6   4   2     1904.19     1839.05     43.63 o
   7   4   2     5934.54     5860.83     91.65 o
   8   4   2     2406.24     2226.29     51.50 o
   9   4   2      866.40      897.03     28.82 o
  10   4   2      100.34      144.67     18.85 o
  11   4   2      187.13      205.45     30.88 o
  12   4   2      676.35      665.52     33.58 o
  13   4   2     1039.23     1066.54     56.45 o
  14   4   2     1649.98     1647.47     66.48 o
  15   4   2      842.78      868.82     84.10 o
 -15   5   2       20.77       22.69     22.19 o
 -14   5   2      201.06      185.56     48.18 o
 -13   5   2      201.31      196.50     29.77 o
 -12   5   2     1005.65      856.42     46.89 o
 -11   5   2       24.57       39.97     18.38 o
 -10   5   2      509.47      512.32     36.75 o
  -9   5   2     1007.06      998.17     35.08 o
  -8   5   2       34.27        6.35     11.26 o
  -7   5   2      325.00      338.08     21.72 o
  -6   5   2       70.03       89.11     13.63 o
  -5   5   2     2957.14     3070.56     58.45 o
  -4   5   2     4909.05     4838.51     75.83 o
  -3   5   2    17554.31    17640.36    204.76 o
  -2   5   2     9207.36     9023.69    146.27 o
  -1   5   2     1483.31     1219.71     65.13 o
   0   5   2     6928.97     6785.92     79.76 o
   1   5   2     7509.65     7346.53     84.47 o
   2   5   2     1829.40     1639.90     37.23 o
   3   5   2     5359.21     5117.11     76.74 o
   4   5   2     5325.51     5311.33     79.15 o
   5   5   2     3200.21     3080.10     92.47 o
   6   5   2      951.89      849.30     39.25 o
   7   5   2     5442.75     5151.63    108.45 o
   8   5   2      497.50      568.54     37.20 o
   9   5   2      308.50      304.94     43.74 o
  10   5   2      199.13      191.05     27.28 o
  11   5   2       40.46       65.06     20.99 o
  12   5   2      245.67      236.86     31.17 o
  13   5   2       56.01       15.66     53.25 o
  14   5   2        5.05        0.00     30.00 o
  15   5   2       82.00       77.34     38.03 o
 -14   6   2     1014.55     1011.97     56.17 o
 -13   6   2     1030.33     1043.73     56.18 o
 -12   6   2     1185.88     1141.11     57.62 o
 -11   6   2      816.59      967.89     51.63 o
 -10   6   2      570.80      546.88     39.53 o
  -9   6   2      548.29      608.72     40.31 o
  -8   6   2      163.92      164.64     18.69 o
  -7   6   2      649.25      647.62     29.66 o
  -6   6   2        2.40        1.15     11.06 o
  -5   6   2       71.85       73.54     14.41 o
  -4   6   2      102.64      113.87     24.05 o
  -3   6   2       16.75       12.89     10.72 o
  -2   6   2      734.80      797.28     28.50 o
  -1   6   2        0.14        0.00      5.00 o
   0   6   2      733.32      681.24     26.77 o
   1   6   2     1054.28     1001.45     26.10 o
   2   6   2      399.20      357.41     16.53 o
   3   6   2      544.45      589.24     25.32 o
   4   6   2     1775.90     1855.77     56.25 o
   5   6   2     2624.43     2530.82     71.39 o
   6   6   2      822.07      770.37     49.44 o
   7   6   2     4458.04     4338.78    101.89 o
   8   6   2      601.98      630.16     40.59 o
   9   6   2     2278.19     2181.51    174.11 o
  10   6   2      812.44      743.66     45.69 o
  11   6   2     2034.34     1889.67    150.66 o
  12   6   2     1791.24     1574.29     67.09 o
  13   6   2     1675.27     1644.73    120.86 o
  14   6   2      208.27      215.33     34.03 o
 -13   7   2       12.75        0.00     17.33 o
 -12   7   2       76.56       84.43     26.84 o
 -11   7   2      101.17      103.12     26.87 o
 -10   7   2       94.73      140.87     34.86 o
  -9   7   2      114.02      123.10     25.19 o
  -8   7   2      189.85      164.03     26.68 o
  -7   7   2      759.26      790.08     33.55 o
  -6   7   2      226.69      230.54     21.52 o
  -5   7   2     1639.57     1610.51     48.40 o
  -4   7   2      706.60      718.78     41.02 o
  -3   7   2      863.34      838.69     32.55 o
  -2   7   2      791.49      774.64     26.72 o
  -1   7   2      990.36     1002.71     29.77 o
   0   7   2      846.72      893.55     33.38 o
   1   7   2      320.02      301.25     24.39 o
   2   7   2       67.26       62.26     26.83 o
   3   7   2      502.17      521.81     35.53 o
   4   7   2       33.65        0.00     16.06 o
   5   7   2        4.29        0.00     27.89 o
   6   7   2     1054.14     1061.29     56.21 o
   7   7   2       74.61       27.49     25.57 o
   8   7   2     1313.00     1167.90     90.86 o
   9   7   2     2200.72     1975.76     72.02 o
  10   7   2        8.04       17.29     35.92 o
  11   7   2       85.88       97.96     25.54 o
  12   7   2       32.20        7.32     24.09 o
  13   7   2        1.62        0.00     25.57 o
 -11   8   2        1.01        0.00     18.17 o
 -10   8   2        0.04        0.00     16.19 o
  -9   8   2       15.96       10.78     40.57 o
  -8   8   2      156.80      197.85     55.57 o
  -7   8   2      125.03      150.81     26.11 o
  -6   8   2     1418.67     1425.57     45.60 o
  -5   8   2      184.71      158.55     19.71 o
  -4   8   2       30.75       28.93     13.11 o
  -3   8   2      473.81      477.80     36.18 o
  -2   8   2        4.38        0.00      9.54 o
  -1   8   2       12.56       29.99     11.66 o
   0   8   2      170.94      173.68     16.33 o
   1   8   2      393.98      393.77     21.29 o
   2   8   2     1705.04     1688.60     72.44 o
   3   8   2        1.04        0.00     21.51 o
   4   8   2       28.43       40.77     19.40 o
   5   8   2        1.40       12.68     17.69 o
   6   8   2       11.14        0.00     51.98 o
   7   8   2        4.27        0.00     16.13 o
   8   8   2      516.41      508.89     58.74 o
   9   8   2        5.19        3.97     19.06 o
  10   8   2      182.51      193.24     85.58 o
  11   8   2        3.29       15.49     20.89 o
 -10   9   2       71.81       69.57     64.24 o
  -9   9   2       74.96       59.31     38.88 o
  -8   9   2     1825.96     1629.33     68.70 o
  -7   9   2      478.55      525.80     41.33 o
  -6   9   2      602.91      519.04     40.49 o
  -5   9   2       36.97       33.93     15.61 o
  -4   9   2     1051.95     1115.05     35.95 o
  -3   9   2       54.13       75.39     14.43 o
  -2   9   2      169.69      194.27     18.19 o
  -1   9   2      380.12      420.10     25.38 o
   0   9   2      232.95      210.18     18.41 o
   1   9   2      319.11      359.75     21.73 o
   2   9   2      653.57      695.11     33.35 o
   3   9   2      477.54      518.07     40.82 o
   4   9   2      266.49      256.00     31.95 o
   5   9   2      578.40      601.84     43.33 o
   6   9   2       67.56       57.38     24.93 o
   7   9   2       48.25       66.35     23.82 o
   8   9   2        0.90        0.00     29.16 o
   9   9   2        4.90        0.00     27.05 o
  -7  10   2     1499.08     1421.71     65.97 o
  -6  10   2      476.20      522.13     42.62 o
  -5  10   2      219.24      197.61     24.47 o
  -4  10   2      818.05      774.90     32.90 o
  -3  10   2      102.00       93.41     16.84 o
  -2  10   2        4.03        0.00     13.11 o
  -1  10   2        2.38       40.51     15.42 o
   0  10   2        0.79       11.06     14.73 o
   1  10   2      374.43      424.22     37.73 o
   2  10   2      367.58      352.69     36.30 o
   3  10   2      188.02      194.51     35.50 o
   4  10   2      203.96      207.99     32.17 o
   5  10   2       64.16       70.73     46.49 o
   6  10   2       22.46       34.86     21.81 o
   7  10   2      243.59      304.90     38.49 o
  -3  11   2      666.16      679.29     38.74 o
  -2  11   2      502.93      594.54     36.29 o
  -1  11   2      767.08      805.92     41.22 o
   0  11   2     1177.62     1142.65     62.12 o
   1  11   2      509.46      506.23     42.56 o
   2  11   2      422.74      463.47     42.68 o
 -16   1   3      209.61      185.32     49.23 o
 -15   1   3        1.34        0.00     12.37 o
 -14   1   3        1.13        0.88      9.61 o
 -13   1   3      121.61      138.11     15.45 o
 -12   1   3     1030.35     1016.24     46.36 o
 -11   1   3      373.66      392.58     27.33 o
 -10   1   3      241.63      259.87     15.03 o
  -9   1   3       36.85       58.66     11.04 o
  -8   1   3      347.84      381.15     17.33 o
  -7   1   3       65.59       57.80      8.74 o
  -6   1   3      846.99      857.40     22.20 o
  -5   1   3     4301.90     4387.18     55.69 o
  -4   1   3    10476.96    10850.66    110.16 o
  -3   1   3     2602.55     2597.21     40.87 o
  -2   1   3       74.20       87.10      7.82 o
  -1   1   3     1158.21     1241.29     26.37 o
   0   1   3       68.35       62.53      9.41 o
   1   1   3     1847.74     1857.47     26.09 o
   2   1   3      134.92      163.79     11.77 o
   3   1   3     2482.73     2384.81     30.10 o
   4   1   3     4207.34     4253.69     43.54 o
   5   1   3        5.02        3.18      3.20 o
   6   1   3       25.40        9.99      4.07 o
   7   1   3      400.49      415.58     13.92 o
   8   1   3      796.47      875.65     22.82 o
   9   1   3      941.26      908.24     23.03 o
  10   1   3     2060.54     2070.08     36.87 o
  11   1   3     1581.09     1690.49     58.51 o
  12   1   3     1918.05     2026.89     44.53 o
  13   1   3      129.83      128.66     24.80 o
  14   1   3        0.55        0.00     17.44 o
  15   1   3       43.83       83.68     23.91 o
  16   1   3       77.37       69.12     24.75 o
 -16   2   3      921.66      990.34     43.92 o
 -15   2   3      650.21      700.03     37.46 o
 -14   2   3     1395.17     1415.97     48.78 o
 -13   2   3      238.18      272.80     20.26 o
 -12   2   3     2850.73     2717.49     53.81 o
 -11   2   3     1831.48     1772.98     46.56 o
 -10   2   3     1168.87     1216.25     32.68 o
  -9   2   3     2977.49     2833.22     49.54 o
  -8   2   3     8710.30     8742.82    103.16 o
  -7   2   3     5771.47     5662.58     72.84 o
  -6   2   3     4876.73     4718.55     55.81 o
  -5   2   3     4326.49     4328.72     65.02 o
  -4   2   3      325.23      417.86     21.22 o
  -3   2   3     1053.50     1043.13     24.31 o
  -2   2   3      730.38      722.92     16.71 o
  -1   2   3     2409.42     2436.51     39.90 o
   0   2   3     7479.27     7760.85     96.65 o
   1   2   3     1028.07     1016.64     23.04 o
   2   2   3     1170.47     1374.34     22.63 o
   3   2   3      900.81      832.51     13.79 o
   4   2   3     1441.78     1484.03     28.41 o
   5   2   3      247.59      301.68     13.27 o
   6   2   3     2075.76     2088.57     41.50 o
   7   2   3      829.04      840.03     26.77 o
   8   2   3     1112.80     1080.65     27.60 o
   9   2   3      138.22      152.43     11.99 o
  10   2   3       95.40       92.65     10.98 o
  11   2   3     1679.17     1665.28     48.98 o
  12   2   3     1183.29     1273.92     40.95 o
  13   2   3     1158.98     1184.41    133.12 o
  14   2   3     1250.15     1438.68     65.50 o
  15   2   3      404.49      516.74     41.78 o
  16   2   3     1423.73     1550.91     69.43 o
 -16   3   3      312.53      321.04     30.24 o
 -15   3   3      200.24      232.03     26.17 o
 -14   3   3      539.35      535.83     33.33 o
 -13   3   3      172.62      194.00     22.66 o
 -12   3   3      442.51      478.46     23.89 o
 -11   3   3      517.58      517.70     24.16 o
 -10   3   3      243.24      252.70     17.62 o
  -9   3   3      260.94      282.34     20.20 o
  -8   3   3      255.71      254.56     18.43 o
  -7   3   3        0.75       19.19     12.09 o
  -6   3   3       22.67        7.23      7.22 o
  -5   3   3     3808.02     3953.34     63.13 o
  -4   3   3     1102.36     1101.16     27.96 o
  -3   3   3     2084.43     2225.95     40.20 o
  -2   3   3      546.19      483.07     21.72 o
  -1   3   3      520.98      487.80     28.81 o
   0   3   3     5352.80     5297.90     62.85 o
   1   3   3     2708.94     2554.82     37.13 o
   2   3   3    12888.80    12300.18    124.05 o
   3   3   3     3928.73     4008.21     50.27 o
   4   3   3    18571.62    18788.89    197.06 o
   5   3   3     7671.12     7498.88     86.58 o
   6   3   3     6905.18     6781.59     82.17 o
   7   3   3     4345.57     4213.61     60.46 o
   8   3   3     2094.03     2050.97     40.36 o
   9   3   3     2101.63     2012.90     41.75 o
  10   3   3      195.33      196.89     16.45 o
  11   3   3       30.82       30.17     16.21 o
  12   3   3      183.93      201.43     19.89 o
  13   3   3      139.41      189.24     27.44 o
  14   3   3      432.76      485.72     80.93 o
  15   3   3      486.98      588.87     44.42 o
 -15   4   3      473.37      486.45     42.28 o
 -14   4   3      135.05      148.16     26.64 o
 -13   4   3       36.70       22.52     16.73 o
 -12   4   3     1202.66     1147.85     63.60 o
 -11   4   3      508.29      477.15     27.27 o
 -10   4   3     1465.08     1395.69     42.09 o
  -9   4   3      473.05      463.67     24.97 o
  -8   4   3     2880.56     2866.77     88.29 o
  -7   4   3     1563.96     1490.03     40.42 o
  -6   4   3      989.91      992.39     31.19 o
  -5   4   3     2674.09     2740.64     66.73 o
  -4   4   3      752.96      704.47     23.78 o
  -3   4   3     3836.70     4049.13     63.17 o
  -2   4   3     8588.97     8846.54    111.04 o
  -1   4   3        7.15        4.96      6.43 o
   0   4   3        2.52        0.00      5.02 o
   1   4   3     1911.29     1933.53     30.90 o
   2   4   3     1979.25     2096.21     39.70 o
   3   4   3       20.91       22.32      9.45 o
   4   4   3      530.28      531.55     16.72 o
   5   4   3      169.59      198.00     16.32 o
   6   4   3      443.45      436.08     23.29 o
   7   4   3     4878.58     4567.53     81.08 o
   8   4   3      741.69      695.62     30.52 o
   9   4   3     2247.28     2233.23     45.65 o
  10   4   3        6.63       15.81     10.40 o
  11   4   3      156.54      170.91     17.20 o
  12   4   3      345.67      341.34     26.23 o
  13   4   3      262.26      309.68     32.84 o
  14   4   3      360.42      398.42     38.08 o
  15   4   3      695.70      632.96     47.38 o
 -15   5   3       14.27       12.26     17.03 o
 -14   5   3       87.38      129.83     63.18 o
 -13   5   3       49.93        0.00     23.67 o
 -12   5   3       13.88       40.33     18.59 o
 -11   5   3      137.54      145.93     62.33 o
 -10   5   3      260.26      263.99     21.99 o
  -9   5   3      411.01      460.34     32.90 o
  -8   5   3       82.87       89.22     15.67 o
  -7   5   3      136.60      133.22     29.86 o
  -6   5   3        0.33        0.00     12.88 o
  -5   5   3       45.21       51.50     12.06 o
  -4   5   3      887.44      948.27     59.16 o
  -3   5   3     1746.22     1764.30     39.85 o
  -2   5   3      540.99      483.92     20.21 o
  -1   5   3      312.59      296.49     16.30 o
   0   5   3      120.21      137.05     10.70 o
   1   5   3     1971.27     2262.78     41.46 o
   2   5   3      937.76      958.81     28.52 o
   3   5   3       97.51      110.82     12.88 o
   4   5   3       35.25       44.97     10.58 o
   5   5   3        6.85        0.00     14.41 o
   6   5   3      141.63      164.44     23.74 o
   7   5   3      296.45      288.38     28.35 o
   8   5   3      190.24      235.03     21.85 o
   9   5   3       73.59       69.99     16.41 o
  10   5   3       21.08       26.27     13.42 o
  11   5   3        6.61        0.00     12.01 o
  12   5   3      124.72      127.44     27.03 o
  13   5   3      183.12      175.40     30.76 o
  14   5   3       77.67       66.77     36.34 o
 -14   6   3       45.70       46.05     21.90 o
 -13   6   3      481.54      477.68     42.25 o
 -12   6   3      173.07      149.28     27.19 o
 -11   6   3      852.11      812.34     47.80 o
 -10   6   3       59.43       82.39     22.09 o
  -9   6   3       17.24       20.93     13.40 o
  -8   6   3       33.51       21.09     12.93 o
  -7   6   3      557.39      609.86     29.72 o
  -6   6   3     1386.35     1477.58     42.82 o
  -5   6   3      244.11      245.05     19.96 o
  -4   6   3      615.36      622.79     41.42 o
  -3   6   3     2217.86     2271.49     49.42 o
  -2   6   3      314.73      328.15     19.98 o
  -1   6   3     1380.50     1354.18     33.73 o
   0   6   3      130.05      122.05     12.07 o
   1   6   3       13.47        2.43      7.77 o
   2   6   3       85.13       85.48     10.81 o
   3   6   3        0.18        5.38     10.49 o
   4   6   3       16.97        0.21     15.43 o
   5   6   3      329.36      358.64     57.05 o
   6   6   3       56.14       45.06     19.55 o
   7   6   3      645.16      620.68     39.89 o
   8   6   3     1619.32     1392.59     57.66 o
   9   6   3        0.56        0.00     16.43 o
  10   6   3      836.81      758.94     47.36 o
  11   6   3      149.28      163.42     29.12 o
  12   6   3        1.78        2.47     23.24 o
  13   6   3        7.94       23.50     38.67 o
 -13   7   3       57.73       81.29     24.48 o
 -12   7   3       45.20       43.79     37.19 o
 -11   7   3      457.42      442.72     40.98 o
 -10   7   3       19.80        0.00     15.84 o
  -9   7   3       47.03       68.88     40.78 o
  -8   7   3      330.12      294.90     23.89 o
  -7   7   3      249.46      292.02     23.55 o
  -6   7   3       88.96       70.57     17.23 o
  -5   7   3       90.40       99.31     16.91 o
  -4   7   3     1079.70     1083.60     47.77 o
  -3   7   3     2348.25     2313.75     52.94 o
  -2   7   3     2338.87     2273.04     45.41 o
  -1   7   3     2811.66     2740.77     50.32 o
   0   7   3     2730.45     2710.35     48.96 o
   1   7   3     1604.35     1623.99     36.63 o
   2   7   3     1318.19     1325.42     33.14 o
   3   7   3     1628.48     1639.21     43.38 o
   4   7   3     2281.35     2332.74     79.45 o
   5   7   3     3159.69     3070.53     85.39 o
   6   7   3      583.57      607.22     40.64 o
   7   7   3      729.34      769.83     45.24 o
   8   7   3      146.67      176.53     28.53 o
   9   7   3     1065.68     1012.53     53.18 o
  10   7   3      944.14      813.93     50.49 o
  11   7   3      531.04      492.44     69.52 o
  12   7   3      120.72      147.32     45.85 o
 -11   8   3      287.24      369.97     71.21 o
 -10   8   3      757.46      786.68     51.61 o
  -9   8   3     1074.48     1068.52     54.79 o
  -8   8   3     1024.87     1039.09     52.35 o
  -7   8   3     5329.45     5345.54    129.89 o
  -6   8   3      826.96      858.32     46.81 o
  -5   8   3      692.19      707.02     32.56 o
  -4   8   3     1197.51     1249.80     41.12 o
  -3   8   3      604.89      594.56     30.72 o
  -2   8   3      413.49      443.00     22.68 o
  -1   8   3      262.91      295.75     35.58 o
   0   8   3      532.90      581.12     29.95 o
   1   8   3      227.16      252.68     22.56 o
   2   8   3      100.55      101.79     22.26 o
   3   8   3      130.27      125.81     24.84 o
   4   8   3       52.74       73.88     37.82 o
   5   8   3      165.69      175.98     32.75 o
   6   8   3       26.25       28.00     18.66 o
   7   8   3      139.14      142.29     27.75 o
   8   8   3       74.11       75.31     28.95 o
   9   8   3      186.54      141.48     39.51 o
  10   8   3       69.30       56.63     24.20 o
  11   8   3      387.28      349.93     41.08 o
  -9   9   3       16.83        0.00     19.86 o
  -8   9   3      219.35      180.92     29.57 o
  -7   9   3      462.86      479.80     41.63 o
  -6   9   3      694.37      737.68     46.33 o
  -5   9   3      219.67      264.84     31.10 o
  -4   9   3       89.95      124.81     19.03 o
  -3   9   3      466.61      518.98     30.92 o
  -2   9   3        3.22        0.00     15.48 o
  -1   9   3      181.29      191.58     22.07 o
   0   9   3      554.55      564.82     31.73 o
   1   9   3      405.70      478.99     40.57 o
   2   9   3     1149.93     1228.34     85.58 o
   3   9   3     1968.37     1910.75     71.05 o
   4   9   3      866.19      802.31     57.69 o
   5   9   3      500.53      556.98     43.33 o
   6   9   3       58.28       62.97     23.61 o
   7   9   3      647.62      686.60     48.56 o
   8   9   3      969.07      914.74     56.36 o
   9   9   3      402.89      445.45     55.57 o
  -7  10   3      210.08      237.08     51.98 o
  -6  10   3        7.34        0.00     29.58 o
  -5  10   3      220.12      225.96     27.52 o
  -4  10   3        2.64        0.00     13.48 o
  -3  10   3       13.38       22.46     14.95 o
  -2  10   3       80.37       68.31     18.89 o
  -1  10   3      197.31      213.37     24.59 o
   0  10   3        4.45        0.00     16.65 o
   1  10   3       84.98      103.52     25.85 o
   2  10   3       60.81       58.73     49.66 o
   3  10   3      380.50      457.33     41.39 o
   4  10   3       31.78       27.83     20.39 o
   5  10   3       41.10       13.02     19.23 o
   6  10   3      110.46       86.53     26.08 o
   0  11   3       41.17        5.77     19.66 o
 -16   0   4       18.06       19.02     20.71 o
 -15   0   4       72.40       72.96     18.71 o
 -14   0   4      186.34      220.09     22.44 o
 -13   0   4       57.48       27.54     15.04 o
 -12   0   4     6474.64     6346.45    129.83 o
 -11   0   4        9.52       12.55     14.19 o
 -10   0   4       21.96       27.05     13.89 o
  -9   0   4     3084.65     2924.43     72.32 o
  -8   0   4     1809.38     1739.72     51.10 o
  -7   0   4       17.23       16.81     10.31 o
  -6   0   4     5473.42     5592.43     99.40 o
  -5   0   4     2533.06     2450.72     54.36 o
  -4   0   4      871.95     1100.47     31.29 o
  -3   0   4     3211.08     3114.29     45.44 o
  -2   0   4    15339.99    14983.65    206.00 o
  -1   0   4     2015.57     1964.49     41.98 o
   0   0   4     2214.14     2259.70     46.27 o
   2   0   4     7483.48     7586.38    108.52 o
   3   0   4      597.26      585.57     16.91 o
   4   0   4    14707.83    15329.37    171.88 o
   5   0   4     1435.01     1487.76     30.21 o
   6   0   4      157.78      239.05     13.45 o
   7   0   4      458.27      436.80     18.20 o
   8   0   4      392.87      379.37     24.95 o
   9   0   4       23.73       36.18     13.61 o
  10   0   4      139.96      161.87     21.51 o
  11   0   4      352.90      343.61     27.75 o
  12   0   4       53.48       36.85     14.65 o
  13   0   4      537.66      608.13     57.05 o
  14   0   4       55.85       59.59     30.43 o
  15   0   4      313.93      439.51     55.36 o
  16   0   4      772.42      842.67     75.65 o
 -16   1   4     1244.86     1268.95     48.54 o
 -15   1   4     1318.62     1407.87     49.78 o
 -14   1   4     2636.34     2509.00     55.45 o
 -13   1   4      719.57      755.16     29.27 o
 -12   1   4     1650.62     1642.20     37.10 o
 -11   1   4       94.19       92.60     13.83 o
 -10   1   4     1696.38     1612.33     38.27 o
  -9   1   4      110.03      127.68     13.40 o
  -8   1   4      640.05      639.12     22.26 o
  -7   1   4      460.96      503.16     19.00 o
  -6   1   4      910.63      972.04     24.14 o
  -5   1   4      220.64      210.89     11.45 o
  -4   1   4     4258.31     4712.22     49.15 o
  -3   1   4       25.92       30.02      5.22 o
  -2   1   4       38.16       36.72      5.28 o
  -1   1   4     3040.45     3258.82     49.67 o
   0   1   4     8020.59     8385.71    175.38 o
   1   1   4     2543.31     2364.89     39.22 o
   2   1   4     3840.20     3810.91     60.45 o
   3   1   4     6309.36     6054.34    188.62 o
   4   1   4     6008.01     6223.95     56.46 o
   5   1   4      492.49      431.56     10.88 o
   6   1   4      795.56      800.15     15.07 o
   7   1   4     1087.74     1159.42     35.90 o
   8   1   4     3643.38     3763.31     50.46 o
   9   1   4     4082.82     4058.19     62.81 o
  10   1   4     4942.46     4972.20     86.56 o
  11   1   4     3447.49     3497.62     61.20 o
  12   1   4     1935.64     1995.04     61.18 o
  13   1   4      825.74      856.74     74.38 o
  14   1   4      771.21      867.23     48.91 o
  15   1   4      683.87      838.84     52.19 o
  16   1   4      439.41      551.67    118.33 o
 -16   2   4      194.01      239.39     41.28 o
 -15   2   4      118.20       98.21     18.45 o
 -14   2   4      133.84      109.78     16.04 o
 -13   2   4      490.76      482.89     25.47 o
 -12   2   4       61.80       64.82     12.00 o
 -11   2   4       63.10       60.33     12.58 o
 -10   2   4      148.90      154.93     14.92 o
  -9   2   4        6.46        1.55      8.27 o
  -8   2   4     2139.81     2228.48     42.66 o
  -7   2   4      787.90      826.70     28.07 o
  -6   2   4     1141.55     1190.31     32.02 o
  -5   2   4       20.02       58.86     11.38 o
  -4   2   4     2196.11     2289.91     42.24 o
  -3   2   4      828.82      830.32     18.76 o
  -2   2   4       78.27      121.59     10.21 o
  -1   2   4      301.41      389.80     15.74 o
   0   2   4      711.02      728.87     17.68 o
   1   2   4      250.87      271.51     10.99 o
   2   2   4        9.01       16.91      4.77 o
   3   2   4      975.65     1152.40     28.18 o
   4   2   4     2716.03     2748.61     32.24 o
   5   2   4        7.86       10.52     11.22 o
   6   2   4     1735.98     1814.25     39.20 o
   7   2   4       26.19       29.69      8.45 o
   8   2   4        0.13        1.25      6.59 o
   9   2   4      989.22     1003.14     26.06 o
  10   2   4      320.32      339.16     17.37 o
  11   2   4     1756.21     1650.65     40.22 o
  12   2   4      173.20      176.52     16.66 o
  13   2   4        1.08        0.00     11.07 o
  14   2   4       22.80       31.22     21.98 o
  15   2   4        0.72       15.20     19.18 o
 -15   3   4        3.95        8.09     12.51 o
 -14   3   4       58.97       49.65     16.58 o
 -13   3   4       42.81       39.06     15.25 o
 -12   3   4      190.44      160.15     16.45 o
 -11   3   4      148.46      158.92     18.69 o
 -10   3   4       31.78       20.14     11.76 o
  -9   3   4      378.85      403.43     23.86 o
  -8   3   4      893.41      957.17     36.75 o
  -7   3   4      251.54      240.90     17.72 o
  -6   3   4      238.22      274.48     44.37 o
  -5   3   4      100.00      119.53     14.13 o
  -4   3   4      138.84      136.25     15.48 o
  -3   3   4        8.82        0.00      5.27 o
  -2   3   4       36.17       62.39      8.29 o
  -1   3   4     2379.12     2546.95     45.61 o
   0   3   4     1854.62     1936.04     32.88 o
   1   3   4      287.87      296.55     12.78 o
   2   3   4    11156.01    11525.72    119.55 o
   3   3   4     1900.14     1988.94     31.96 o
   4   3   4     1217.98     1309.83     23.20 o
   5   3   4        1.38        0.00      6.04 o
   6   3   4       52.79       59.15     10.92 o
   7   3   4      618.22      585.35     21.33 o
   8   3   4      328.74      365.90     19.64 o
   9   3   4       59.26       62.21     12.45 o
  10   3   4      317.02      325.70     22.77 o
  11   3   4      332.62      370.13     18.74 o
  12   3   4       48.11       54.53     12.68 o
  13   3   4        2.01       20.10     14.80 o
  14   3   4       16.16       16.53     21.98 o
  15   3   4        9.09       11.30     19.19 o
 -15   4   4       10.83        0.00     20.07 o
 -14   4   4       56.42       47.28     18.96 o
 -13   4   4      985.09      979.97     57.05 o
 -12   4   4      631.87      585.75     31.18 o
 -11   4   4      841.17      775.36     35.49 o
 -10   4   4      309.42      313.19     23.65 o
  -9   4   4      575.30      584.40     28.47 o
  -8   4   4     2234.53     2313.76     52.93 o
  -7   4   4     6120.45     5979.79     93.58 o
  -6   4   4     2646.28     2732.84     70.20 o
  -5   4   4     2065.77     2046.15     44.70 o
  -4   4   4     3348.95     3358.60     98.05 o
  -3   4   4     7681.82     7845.25    103.52 o
  -2   4   4     2169.57     2098.31     56.30 o
  -1   4   4     9897.22     9591.74    117.30 o
   0   4   4     4401.93     4488.32     55.96 o
   1   4   4     1629.07     1582.64     25.36 o
   2   4   4       45.33       46.01      7.75 o
   3   4   4     3932.88     3729.58     52.05 o
   4   4   4        4.20        0.00     11.38 o
   5   4   4     1191.54     1183.93     35.94 o
   6   4   4     1766.22     1694.45     44.56 o
   7   4   4      760.42      770.54     32.00 o
   8   4   4      393.85      428.27     26.09 o
   9   4   4     1870.23     1939.39     55.40 o
  10   4   4      265.86      314.39     20.34 o
  11   4   4       56.53       73.97     13.99 o
  12   4   4      162.19      161.36     52.19 o
  13   4   4       94.51       95.65     24.93 o
  14   4   4      236.65      341.46     55.78 o
 -14   5   4      367.80      406.93     76.28 o
 -13   5   4     1149.31     1149.29     57.34 o
 -12   5   4     1728.15     1798.17     68.97 o
 -11   5   4     3315.89     3268.72     72.46 o
 -10   5   4     1334.18     1267.43     42.33 o
  -9   5   4     1258.90     1254.02     40.82 o
  -8   5   4       82.10      106.35     16.74 o
  -7   5   4     1533.86     1578.74     44.18 o
  -6   5   4      671.21      696.55     37.18 o
  -5   5   4       88.77       77.48     15.40 o
  -4   5   4       19.55       21.03     10.69 o
  -3   5   4      404.03      419.29     20.77 o
  -2   5   4      401.32      380.36     18.98 o
  -1   5   4     2653.00     2639.87     42.67 o
   0   5   4      873.04      918.64     23.09 o
   1   5   4      103.09       88.99      8.89 o
   2   5   4      982.90      937.88     22.53 o
   3   5   4       97.66      122.29     14.68 o
   4   5   4     2704.96     2531.56     56.10 o
   5   5   4     1553.10     1493.62     53.42 o
   6   5   4     1877.06     1836.41     50.06 o
   7   5   4      901.19      875.77     35.36 o
   8   5   4     1576.43     1577.55     48.03 o
   9   5   4     5684.88     5531.18     99.38 o
  10   5   4       71.72      113.81     26.03 o
  11   5   4      195.02      226.39     24.39 o
  12   5   4      529.16      530.36     33.34 o
  13   5   4      333.74      281.45     54.09 o
  14   5   4       41.28       28.31     33.39 o
 -13   6   4      901.97      927.20     53.73 o
 -12   6   4      553.28      647.16     46.45 o
 -11   6   4     1539.81     1594.40    149.18 o
 -10   6   4     1292.71     1329.95     45.27 o
  -9   6   4      264.88      283.74     27.73 o
  -8   6   4      947.01      991.49     37.38 o
  -7   6   4     1041.87     1021.73     37.19 o
  -6   6   4       11.09        8.68      6.57 o
  -5   6   4     3486.33     3529.49     68.07 o
  -4   6   4     2648.85     2730.48     57.04 o
  -3   6   4    11985.08    12119.08    155.43 o
  -2   6   4     6575.98     6451.16     95.36 o
  -1   6   4     5541.26     5467.21    120.43 o
   0   6   4     7419.40     7387.44    108.75 o
   1   6   4     2900.89     2785.48     56.78 o
   2   6   4      287.77      268.70     19.53 o
   3   6   4      193.48      153.16     22.92 o
   4   6   4      368.88      364.42     31.82 o
   5   6   4     1659.20     1682.65     60.31 o
   6   6   4      460.04      446.32     35.09 o
   7   6   4       26.68       33.77     24.30 o
   8   6   4      186.44      194.53     27.71 o
   9   6   4        0.18        2.12     18.08 o
  10   6   4      376.03      325.97     49.87 o
  11   6   4        0.09        0.00     29.79 o
  12   6   4        2.34        0.00     19.66 o
  13   6   4       23.44       66.83     25.10 o
 -12   7   4       94.49      120.50     26.72 o
 -11   7   4      216.45      227.39     45.22 o
 -10   7   4       42.60       23.00     20.34 o
  -9   7   4        3.06        4.55     13.60 o
  -8   7   4      304.47      333.72     39.78 o
  -7   7   4      109.19       99.10     16.77 o
  -6   7   4       28.46       17.17      7.54 o
  -5   7   4      667.62      622.40     32.55 o
  -4   7   4      132.70       96.18     21.81 o
  -3   7   4       55.92       33.98     18.59 o
  -2   7   4      258.51      269.93     22.37 o
  -1   7   4      348.73      342.77     24.09 o
   0   7   4        1.40        2.79     12.23 o
   1   7   4       14.90       14.90     16.81 o
   2   7   4       96.01       83.52     21.32 o
   3   7   4      138.52      140.66     24.34 o
   4   7   4      424.39      417.54     34.81 o
   5   7   4       48.54       73.65     22.09 o
   6   7   4       73.70      113.58     28.53 o
   7   7   4      648.00      653.98     43.62 o
   8   7   4      172.72      190.79     29.64 o
   9   7   4      232.90      198.12     31.57 o
  10   7   4      174.91      219.24     32.72 o
  11   7   4      195.45      240.52     34.36 o
  12   7   4       90.80       86.79     26.35 o
 -11   8   4        9.12       16.89     18.95 o
 -10   8   4       80.07       90.86     37.61 o
  -9   8   4       13.22        1.69     29.16 o
  -8   8   4       10.31       14.96     18.38 o
  -7   8   4      128.09      112.83     24.75 o
  -6   8   4       42.77       48.62     20.52 o
  -5   8   4     1156.18     1253.39     85.37 o
  -4   8   4      589.65      624.21     39.59 o
  -3   8   4        8.52        4.83     11.67 o
  -2   8   4       41.83       31.74     13.80 o
  -1   8   4        2.87        0.00     12.49 o
   0   8   4       59.30       46.56     21.60 o
   1   8   4       19.45        0.00     15.32 o
   2   8   4        0.03        0.00     14.52 o
   3   8   4       18.16       41.21     18.95 o
   4   8   4       43.75       61.66     26.84 o
   5   8   4        9.52       36.82     19.06 o
   6   8   4        0.86       22.42     29.16 o
   7   8   4      538.68      503.65     42.68 o
   8   8   4      505.12      416.50     40.18 o
   9   8   4      129.51      108.73     27.14 o
  10   8   4      177.55      124.24     29.88 o
  -9   9   4       21.46        0.00     29.58 o
  -8   9   4        0.81        0.00     28.31 o
  -7   9   4      328.01      303.88     44.37 o
  -6   9   4       10.11       14.05     18.08 o
  -5   9   4      138.25      142.71     68.46 o
  -4   9   4        1.09        0.00     11.94 o
  -3   9   4       12.50       10.24     13.55 o
  -2   9   4       10.95       24.75     14.50 o
  -1   9   4       73.73       63.96     16.73 o
   0   9   4      233.50      258.24     31.66 o
   1   9   4       99.25       73.17     22.08 o
   2   9   4       80.11       73.35     36.56 o
   3   9   4      612.57      591.84     58.53 o
   4   9   4     1136.76     1085.07     56.06 o
   5   9   4      871.46     1005.66    109.24 o
   6   9   4       34.09       34.30     21.18 o
   7   9   4      140.63       78.78     40.99 o
   8   9   4      393.09      370.02     40.72 o
  -6  10   4     1024.85     1176.41     79.66 o
  -5  10   4      842.97      909.35     62.88 o
  -4  10   4      239.95      300.58     42.91 o
  -3  10   4       44.67       34.92     16.43 o
  -2  10   4       71.08       87.91     19.84 o
  -1  10   4      175.29      180.76     30.41 o
   0  10   4      696.40      769.69     49.86 o
   1  10   4      632.56      577.15     84.10 o
   2  10   4     1376.86     1293.05     62.76 o
   3  10   4       78.34       58.74     24.02 o
   4  10   4      260.74      307.77     44.37 o
   5  10   4      870.29      813.67     54.83 o
 -16   1   5      182.57      209.08     25.30 o
 -15   1   5      806.76      799.02     33.50 o
 -14   1   5      910.88      944.41     34.51 o
 -13   1   5       38.63       51.21     11.04 o
 -12   1   5       80.60       95.87     13.94 o
 -11   1   5      678.61      641.18     26.68 o
 -10   1   5     2891.57     2760.35     52.62 o
  -9   1   5       65.48       88.14     12.56 o
  -8   1   5      836.81      873.54     33.37 o
  -7   1   5       85.90       83.55     10.39 o
  -6   1   5      361.48      384.12     18.84 o
  -5   1   5       13.31        6.07      4.12 o
  -4   1   5     2255.29     2303.48     39.95 o
  -3   1   5       16.31        6.40      3.94 o
  -2   1   5      255.39      251.18     11.64 o
  -1   1   5     2960.44     3092.10     43.93 o
   0   1   5     4047.35     4031.69     67.04 o
   1   1   5     5622.10     6077.42     62.69 o
   2   1   5     3291.70     3518.19     41.91 o
   3   1   5       82.06       93.21      9.01 o
   4   1   5       25.36       46.03      5.24 o
   5   1   5     1075.31     1062.86     20.98 o
   6   1   5      976.50     1070.43     23.23 o
   7   1   5     1562.24     1626.23     30.26 o
   8   1   5      664.13      653.58     24.06 o
   9   1   5     1075.76     1115.85     31.96 o
  10   1   5      864.80      876.95     29.38 o
  11   1   5      263.45      300.28     21.41 o
  12   1   5      215.75      260.59     20.07 o
  13   1   5      345.17      387.79     26.18 o
  14   1   5      333.61      357.94     34.81 o
  15   1   5      411.38      515.77     42.28 o
 -15   2   5       72.56       86.01     42.98 o
 -14   2   5      178.93      154.50     17.68 o
 -13   2   5       38.34       46.27     12.00 o
 -12   2   5      205.63      174.31     17.53 o
 -11   2   5      472.48      478.70     23.98 o
 -10   2   5        4.17        0.00      8.41 o
  -9   2   5       94.49      110.46     15.85 o
  -8   2   5       95.11      132.20     17.05 o
  -7   2   5      471.45      425.97     21.97 o
  -6   2   5     1081.14     1043.76     30.85 o
  -5   2   5     2763.60     2715.78     50.40 o
  -4   2   5      970.10      917.10     21.52 o
  -3   2   5     4949.60     5049.32     61.27 o
  -2   2   5     1218.65     1021.05     27.46 o
  -1   2   5      267.82      188.38     12.74 o
   0   2   5     2877.46     2787.45     41.06 o
   1   2   5     7354.66     7226.85     81.29 o
   2   2   5    11340.43    11113.46    115.58 o
   3   2   5     7427.06     7132.91     80.40 o
   4   2   5     5800.87     5818.82     59.20 o
   5   2   5     4456.08     4344.23     65.86 o
   6   2   5     4457.69     4323.70     54.08 o
   7   2   5     2142.60     2046.34     35.35 o
   8   2   5     1466.76     1440.74     30.49 o
   9   2   5     1082.69     1095.74     29.58 o
  10   2   5      189.81      191.64     16.57 o
  11   2   5      770.64      870.63     30.23 o
  12   2   5      784.81      858.45     54.84 o
  13   2   5      226.06      213.11     22.67 o
  14   2   5        4.74        0.00     26.20 o
  15   2   5      104.86      143.69     44.80 o
 -15   3   5      330.54      305.75     34.79 o
 -14   3   5      581.27      596.34     35.47 o
 -13   3   5      276.99      334.96     26.45 o
 -12   3   5     1535.91     1543.85     63.73 o
 -11   3   5      991.42     1059.97     54.47 o
 -10   3   5     4573.94     4457.72     82.78 o
  -9   3   5     2733.57     2630.44     58.57 o
  -8   3   5     4591.01     4734.01     86.76 o
  -7   3   5     3748.19     3757.39     86.76 o
  -6   3   5     3004.08     2954.34     49.96 o
  -5   3   5     3482.44     3273.06     51.16 o
  -4   3   5     2596.73     2512.44     47.27 o
  -3   3   5     1079.24     1023.00     26.30 o
  -2   3   5      651.15      665.08     17.31 o
  -1   3   5      293.08      380.31     20.81 o
   0   3   5      160.13      128.70     10.19 o
   1   3   5      911.86     1005.44     23.91 o
   2   3   5       15.92        9.71     11.83 o
   3   3   5      596.59      626.77     18.30 o
   4   3   5     1707.24     1702.37     40.97 o
   5   3   5       67.46       74.91     12.68 o
   6   3   5      566.37      601.20     26.98 o
   7   3   5      117.27       83.09     15.36 o
   8   3   5      340.84      284.91     21.01 o
   9   3   5      809.33      840.61     33.80 o
  10   3   5       20.47       23.11     10.49 o
  11   3   5     1104.18     1106.23     40.56 o
  12   3   5      849.32      856.07     47.68 o
  13   3   5      983.42     1013.24     41.72 o
  14   3   5      580.03      571.36     64.24 o
 -14   4   5      368.74      383.35     38.36 o
 -13   4   5       94.00       65.96     16.91 o
 -12   4   5      336.54      320.13     39.09 o
 -11   4   5        3.71       10.93     11.14 o
 -10   4   5      391.73      394.23     25.48 o
  -9   4   5      264.33      252.07     21.51 o
  -8   4   5      925.67      945.51     34.51 o
  -7   4   5      155.29      172.48     17.10 o
  -6   4   5      927.93      914.25     31.37 o
  -5   4   5     2356.15     2291.56     70.87 o
  -4   4   5     1548.38     1512.09     36.92 o
  -3   4   5     3108.01     3236.28     55.40 o
  -2   4   5      370.00      308.62     23.22 o
  -1   4   5     2467.74     2504.48     60.87 o
   0   4   5     5815.63     5807.80     74.49 o
   1   4   5     2139.39     2134.65     38.33 o
   2   4   5       98.54      113.03     17.02 o
   3   4   5      343.78      308.71     14.78 o
   4   4   5     4534.89     4571.53     98.56 o
   5   4   5      180.22      181.81     18.34 o
   6   4   5     1062.05     1074.91     36.74 o
   7   4   5      620.96      640.64     29.84 o
   8   4   5      681.28      689.08     32.90 o
   9   4   5       17.88        1.27     12.48 o
  10   4   5     1570.86     1573.10     48.54 o
  11   4   5        9.68        0.00     22.19 o
  12   4   5      458.60      437.00     29.52 o
  13   4   5      200.30      188.71     25.75 o
  14   4   5      244.08      151.29     43.95 o
 -14   5   5        0.23        0.00     15.39 o
 -13   5   5        0.22       10.29     17.13 o
 -12   5   5      122.63      124.80     26.73 o
 -11   5   5       10.10       15.67     12.53 o
 -10   5   5      308.80      282.92     23.68 o
  -9   5   5       19.07        9.35     11.05 o
  -8   5   5     1051.52     1049.56     51.35 o
  -7   5   5       14.77       15.20     11.89 o
  -6   5   5      376.69      412.03     23.98 o
  -5   5   5      277.57      306.82     22.51 o
  -4   5   5     1082.92     1044.69     43.32 o
  -3   5   5      258.82      265.51     24.45 o
  -2   5   5      426.07      408.58     27.80 o
  -1   5   5      176.72      173.26     16.69 o
   0   5   5      407.23      415.15     21.99 o
   1   5   5       40.07       34.83     10.69 o
   2   5   5        6.83        5.64     12.69 o
   3   5   5      642.20      662.88     29.00 o
   4   5   5       62.04       67.90     14.97 o
   5   5   5       12.37        9.59     12.21 o
   6   5   5      312.08      306.04     36.54 o
   7   5   5      276.85      304.01     24.31 o
   8   5   5      347.63      355.54     26.83 o
   9   5   5      151.06      177.13     21.22 o
  10   5   5      222.38      221.89     23.79 o
  11   5   5       35.77       39.10     16.98 o
  12   5   5       27.26        5.54     17.26 o
  13   5   5       51.29       40.03     13.77 o
 -13   6   5       12.89       32.65     18.18 o
 -12   6   5       98.27      105.31     25.08 o
 -11   6   5       73.71       76.34     23.67 o
 -10   6   5        0.08       19.53     13.87 o
  -9   6   5       31.42       48.02     14.65 o
  -8   6   5      313.47      337.47     32.37 o
  -7   6   5      554.60      572.96     38.46 o
  -6   6   5        2.64        0.00     13.40 o
  -5   6   5      110.10      128.56     23.00 o
  -4   6   5     2420.17     2429.99     79.87 o
  -3   6   5      161.93      186.80     24.50 o
  -2   6   5      160.63      161.26     30.22 o
  -1   6   5     2283.61     2185.28     51.89 o
   0   6   5     1590.90     1564.60     42.94 o
   1   6   5      419.63      451.19     24.68 o
   2   6   5        5.09        6.76     14.94 o
   3   6   5      107.69       98.62     36.98 o
   4   6   5      297.36      268.26     40.36 o
   5   6   5      229.57      209.92     27.61 o
   6   6   5      261.33      238.59     28.40 o
   7   6   5       94.49      103.70     22.86 o
   8   6   5      306.76      314.72     26.82 o
   9   6   5       69.86       59.80     16.99 o
  10   6   5      195.97      161.76     22.59 o
  11   6   5       93.88      100.55     20.18 o
  12   6   5       45.28       57.84     23.40 o
 -12   7   5     1142.97     1179.49     89.59 o
 -11   7   5     2086.91     2254.17    122.13 o
 -10   7   5      788.77      762.04     62.97 o
  -9   7   5     1461.78     1658.19     66.35 o
  -8   7   5      472.23      526.47     89.17 o
  -7   7   5     1125.40     1204.87     53.83 o
  -6   7   5       43.62       53.85     18.96 o
  -5   7   5     1413.71     1416.20     55.88 o
  -4   7   5      898.57      934.26     45.57 o
  -3   7   5     1903.12     1800.66     62.01 o
  -2   7   5      260.03      285.05     27.44 o
  -1   7   5       82.64       85.83     18.84 o
   0   7   5        1.25        8.09     12.53 o
   1   7   5      187.27      209.91     28.08 o
   2   7   5       57.34       38.03     18.83 o
   3   7   5        1.55        0.00     15.97 o
   4   7   5      397.65      430.77     35.96 o
   5   7   5      105.98       73.98     21.76 o
   6   7   5       10.42       17.84     21.34 o
   7   7   5      341.74      318.18     34.65 o
   8   7   5     1130.17      988.15     52.39 o
   9   7   5      399.90      377.16     38.03 o
  10   7   5      425.09      458.60     43.00 o
  11   7   5      350.19      326.73     38.49 o
 -10   8   5       12.98        0.00     26.20 o
  -9   8   5        1.81        0.00     14.04 o
  -8   8   5      319.86      324.83     35.07 o
  -7   8   5      272.33      300.33     39.51 o
  -6   8   5      295.35      337.13     34.27 o
  -5   8   5      937.23     1034.70     51.47 o
  -4   8   5      337.32      377.95     34.36 o
  -3   8   5      250.43      227.77     22.81 o
  -2   8   5       33.05       45.40     14.87 o
  -1   8   5     1134.72     1154.85     41.76 o
   0   8   5     1244.92     1302.54    154.04 o
   1   8   5     1427.68     1417.08     59.73 o
   2   8   5     2281.67     2308.81     77.38 o
   3   8   5      770.09      783.03     46.55 o
   4   8   5     2580.68     2644.24     85.13 o
   5   8   5     2556.13     2599.54     95.30 o
   6   8   5      508.87      553.18     44.07 o
   7   8   5      779.08      913.80     94.87 o
   8   8   5      169.03      123.78     27.91 o
   9   8   5      469.38      487.54     44.08 o
  -8   9   5      727.65      809.06     51.34 o
  -7   9   5     1165.19     1218.47     60.53 o
  -6   9   5      952.63      893.48     99.73 o
  -5   9   5     1290.36     1219.09     58.69 o
  -4   9   5       51.19       51.54     16.53 o
  -3   9   5      382.09      453.66     31.16 o
  -2   9   5       64.76       61.69     17.32 o
  -1   9   5       87.30       95.19     29.79 o
   0   9   5      217.54      205.56     30.92 o
   1   9   5      426.25      395.90     37.89 o
   2   9   5       44.83       30.43     20.62 o
   3   9   5       89.78       58.44     23.16 o
   4   9   5       65.59       57.73     23.58 o
   5   9   5       59.49       62.87     40.15 o
   6   9   5      296.05      282.41     36.61 o
   7   9   5       36.56       46.28     25.78 o
  -5  10   5       41.57       58.70     18.05 o
  -4  10   5        0.26        2.64     13.60 o
  -3  10   5       72.08       72.45     19.06 o
  -2  10   5        0.58        0.00     15.52 o
  -1  10   5       94.58      117.47     25.74 o
   0  10   5       26.29        9.45     49.66 o
   1  10   5       61.89       45.99     43.53 o
   2  10   5      161.38      186.85     31.47 o
   3  10   5      148.74      185.81     32.24 o
   4  10   5       49.84       65.23     26.58 o
 -15   0   6      837.51      784.41     49.26 o
 -14   0   6     1657.63     1469.88     62.16 o
 -13   0   6     1237.68     1267.95     80.51 o
 -12   0   6      944.14      941.56     47.05 o
 -11   0   6       89.97       91.51     19.40 o
 -10   0   6       80.26       93.06     19.50 o
  -9   0   6      345.48      345.86     27.50 o
  -8   0   6     1032.59     1004.89     43.32 o
  -7   0   6      416.51      372.08     32.75 o
  -6   0   6      353.12      372.67     22.74 o
  -5   0   6      135.33      123.32     31.06 o
  -4   0   6      925.65      908.75     80.08 o
  -3   0   6     5186.00     5468.84     95.91 o
  -2   0   6     3848.71     4273.69     80.74 o
  -1   0   6     1249.94     1189.38     36.75 o
   0   0   6     5564.64     5476.51     73.55 o
   1   0   6     4304.89     3994.88    308.19 o
   2   0   6     7411.33     7449.12     95.05 o
   3   0   6     1579.44     1453.31     34.96 o
   4   0   6     3407.86     3381.58     75.23 o
   5   0   6     2707.47     2637.13     47.48 o
   6   0   6     6473.32     6277.09    112.84 o
   7   0   6     4268.18     4069.21     87.18 o
   8   0   6     2540.86     2645.12     91.71 o
   9   0   6     3023.69     2948.80     77.28 o
  10   0   6     2882.25     2826.88     77.58 o
  11   0   6     1236.53     1299.86     63.81 o
  12   0   6     1388.99     1416.58     75.43 o
  13   0   6      989.31     1142.24     86.21 o
  14   0   6       13.25       46.91     23.24 o
 -15   1   6      376.22      342.61     25.14 o
 -14   1   6      250.97      276.59     20.04 o
 -13   1   6      100.47      101.64     15.69 o
 -12   1   6      695.51      696.80     29.65 o
 -11   1   6      121.00      123.57     18.17 o
 -10   1   6     2258.72     2199.30     47.53 o
  -9   1   6       19.87       20.99      9.48 o
  -8   1   6     2095.00     2086.11     42.65 o
  -7   1   6     2472.05     2461.55     67.52 o
  -6   1   6     4851.25     4690.18     92.37 o
  -5   1   6     4368.50     4098.46     48.42 o
  -4   1   6    12316.77    12555.04    116.27 o
  -3   1   6     5873.63     5948.85     72.91 o
  -2   1   6     6938.99     7173.46     84.69 o
  -1   1   6     1478.49     1300.94     34.22 o
   0   1   6     2835.22     2675.00     36.49 o
   1   1   6     1438.69     1505.94     25.68 o
   2   1   6     1504.20     1404.69     24.97 o
   3   1   6     1585.71     1589.18     25.28 o
   4   1   6     7495.63     7578.29     69.88 o
   5   1   6      718.20      697.49     19.34 o
   6   1   6     1840.79     1897.43     32.76 o
   7   1   6      494.96      497.59     18.08 o
   8   1   6      156.48      137.32     17.32 o
   9   1   6       64.07       68.36     12.49 o
  10   1   6      227.13      167.68     19.48 o
  11   1   6      788.75      794.65     35.11 o
  12   1   6      150.58      164.91     20.39 o
  13   1   6      285.91      266.58     25.20 o
  14   1   6        2.82        9.91     16.29 o
 -15   2   6       47.27       61.10     14.75 o
 -14   2   6      839.52      902.85     34.96 o
 -13   2   6      266.35      249.49     21.03 o
 -12   2   6       34.21       15.88     10.09 o
 -11   2   6       52.82       50.35     13.87 o
 -10   2   6      171.36      203.46     20.26 o
  -9   2   6     5483.35     5219.83    113.41 o
  -8   2   6        1.23        4.37     10.82 o
  -7   2   6       61.52       38.97     11.02 o
  -6   2   6      308.89      337.03     19.46 o
  -5   2   6       18.55       19.44      6.87 o
  -4   2   6     1239.33     1252.77     26.83 o
  -3   2   6       78.64       83.85      7.86 o
  -2   2   6      123.53      114.32     12.10 o
  -1   2   6      599.82      591.76     22.19 o
   0   2   6     1248.30     1219.55     26.39 o
   1   2   6     3519.27     3423.70     49.02 o
   2   2   6      486.80      468.15     18.42 o
   3   2   6      308.73      299.86     13.40 o
   4   2   6     2459.83     2552.66     49.16 o
   5   2   6       34.90       74.50     18.76 o
   6   2   6        8.89        0.35      7.72 o
   7   2   6      312.75      283.00     17.41 o
   8   2   6      272.23      233.32     24.40 o
   9   2   6       31.82       36.26     15.06 o
  10   2   6      505.05      627.54     33.76 o
  11   2   6        4.43        0.00     10.74 o
  12   2   6      359.25      338.10     26.81 o
  13   2   6      147.89      151.42     28.62 o
  14   2   6      377.57      373.68     60.01 o
 -14   3   6      106.38       86.89     17.70 o
 -13   3   6       12.07        0.00     12.39 o
 -12   3   6        0.48        4.17     11.41 o
 -11   3   6      649.07      604.12     41.19 o
 -10   3   6      124.57      166.45     18.75 o
  -9   3   6      149.72      129.00     16.89 o
  -8   3   6      136.97      114.20     13.78 o
  -7   3   6      219.10      228.42     18.37 o
  -6   3   6      230.67      248.10     17.98 o
  -5   3   6       98.04      114.65     12.86 o
  -4   3   6        0.99        0.00     14.58 o
  -3   3   6        1.16        0.00      7.07 o
  -2   3   6        3.04        1.10      6.75 o
  -1   3   6       65.42       59.57     10.64 o
   0   3   6      949.30      881.41     28.79 o
   1   3   6      885.74      912.85     23.83 o
   2   3   6        3.39        5.25      7.39 o
   3   3   6      399.10      402.28     24.39 o
   4   3   6        1.17        8.36      9.71 o
   5   3   6      845.65      852.29     37.53 o
   6   3   6      864.18      858.10     32.25 o
   7   3   6      182.09      165.25     27.89 o
   8   3   6       38.72       38.33     12.66 o
   9   3   6      370.24      333.24     20.76 o
  10   3   6        1.63        0.00      9.74 o
  11   3   6      267.59      241.79     23.52 o
  12   3   6      964.26      975.86     41.07 o
  13   3   6       33.76       13.51     13.11 o
  14   3   6      160.17      170.41     28.69 o
 -14   4   6      566.21      699.25     53.04 o
 -13   4   6      208.16      219.68     24.53 o
 -12   4   6      364.60      386.05     28.41 o
 -11   4   6      752.35      761.36     66.38 o
 -10   4   6        2.28        0.51     12.07 o
  -9   4   6      639.05      622.10     39.17 o
  -8   4   6      372.96      399.09     24.56 o
  -7   4   6     1583.76     1589.95     43.79 o
  -6   4   6      758.34      848.54     41.52 o
  -5   4   6       81.54       96.40     19.27 o
  -4   4   6      113.02      103.07     30.43 o
  -3   4   6      100.72       57.57     16.06 o
  -2   4   6       77.46       60.56     14.69 o
  -1   4   6      191.65      243.80     20.91 o
   0   4   6     1567.90     1619.87     34.74 o
   1   4   6      987.67      942.43     47.46 o
   2   4   6      322.62      322.37     21.37 o
   3   4   6      167.31      168.25     17.75 o
   4   4   6       87.70      117.86     16.37 o
   5   4   6     2316.37     2351.37     55.67 o
   6   4   6     1146.37     1132.86     39.12 o
   7   4   6      866.05      837.76     34.70 o
   8   4   6     1479.73     1459.51     48.97 o
   9   4   6      298.56      273.45     25.31 o
  10   4   6       38.21       37.63     13.23 o
  11   4   6     1225.01     1269.98     47.01 o
  12   4   6      320.85      324.21     27.67 o
  13   4   6      326.01      330.88     28.87 o
 -13   5   6      177.87      222.16     31.20 o
 -12   5   6      806.83      889.67     39.33 o
 -11   5   6     2019.82     1880.58     69.55 o
 -10   5   6     1173.16     1313.53     56.86 o
  -9   5   6     1982.04     2103.06     71.36 o
  -8   5   6     2616.81     2561.80     78.23 o
  -7   5   6      516.38      580.83     38.08 o
  -6   5   6       11.14       17.44     23.03 o
  -5   5   6     3265.86     3301.87     85.46 o
  -4   5   6      523.68      511.56     33.87 o
  -3   5   6     3394.82     3392.01     82.73 o
  -2   5   6     2351.84     2296.50     64.64 o
  -1   5   6     2798.98     2774.85     57.34 o
   0   5   6      616.78      577.83     25.94 o
   1   5   6     1493.76     1464.64     34.73 o
   2   5   6      702.33      677.62     30.05 o
   3   5   6       28.41       30.00     13.50 o
   4   5   6      236.86      187.78     20.03 o
   5   5   6     2633.61     2391.56     59.06 o
   6   5   6       95.17       79.30     23.37 o
   7   5   6        0.77        3.75     12.23 o
   8   5   6       25.86       32.30     13.85 o
   9   5   6      257.18      220.69     23.45 o
  10   5   6       51.11       44.11     15.80 o
  11   5   6      482.94      491.44     40.33 o
  12   5   6      121.65       96.09     24.54 o
 -12   6   6      540.31      554.03     66.77 o
 -11   6   6      549.13      560.35     43.11 o
 -10   6   6     1386.97     1320.50     59.33 o
  -9   6   6      361.91      401.62     36.16 o
  -8   6   6      556.60      611.74     41.88 o
  -7   6   6      811.12      858.79     46.71 o
  -6   6   6       41.23       46.47     17.76 o
  -5   6   6      309.98      314.76     30.44 o
  -4   6   6       43.39       45.55     17.55 o
  -3   6   6        2.99       19.65     16.31 o
  -2   6   6      103.36       92.34     16.79 o
  -1   6   6      786.63      792.12     32.31 o
   0   6   6      591.93      607.92     28.55 o
   1   6   6      478.81      523.29     44.80 o
   2   6   6       33.79       36.36     18.16 o
   3   6   6      117.55      174.16     25.57 o
   4   6   6      429.24      439.13     35.08 o
   5   6   6       22.57        2.21     20.80 o
   6   6   6     1061.07      987.27     40.26 o
   7   6   6     1555.44     1526.27     50.64 o
   8   6   6     2612.90     2591.55     67.22 o
   9   6   6     2964.73     2983.64     74.57 o
  10   6   6      743.94      730.85     39.20 o
  11   6   6      409.01      489.80     45.62 o
 -11   7   6      118.86      194.40     48.60 o
 -10   7   6       87.93       94.60     24.54 o
  -9   7   6       72.23      103.31     25.06 o
  -8   7   6      350.58      362.30     38.88 o
  -7   7   6        7.39       13.55     23.45 o
  -6   7   6      255.23      272.51     31.70 o
  -5   7   6      121.83      140.93     25.84 o
  -4   7   6       55.66       68.32     55.36 o
  -3   7   6     3521.15     3469.71     90.31 o
  -2   7   6        6.01        0.00     21.89 o
  -1   7   6      373.35      374.39     43.52 o
   0   7   6      215.19      227.21     29.37 o
   1   7   6      310.52      305.42     36.34 o
   2   7   6       20.63       28.37     17.32 o
   3   7   6      641.77      595.52     40.61 o
   4   7   6        4.65        4.32     17.13 o
   5   7   6        1.46       11.57     18.17 o
   6   7   6      121.24       90.19     32.33 o
   7   7   6      123.95      115.08     25.92 o
   8   7   6       31.43       29.37     22.11 o
   9   7   6       90.45      151.51     29.72 o
  10   7   6        1.91        9.98     19.86 o
  -9   8   6       61.24      111.85     25.19 o
  -8   8   6       73.36       61.96     21.84 o
  -7   8   6      284.78      279.72     33.67 o
  -6   8   6      698.44      715.97     65.50 o
  -5   8   6      682.42      713.41     46.02 o
  -4   8   6      200.20      226.59     30.32 o
  -3   8   6      520.96      530.11     31.87 o
  -2   8   6       23.25       28.70     14.86 o
  -1   8   6       45.31       61.11     21.13 o
   0   8   6       70.00       61.41     26.41 o
   1   8   6       21.11       34.65     19.97 o
   2   8   6       84.06       63.35     25.36 o
   3   8   6        3.22        0.78     17.46 o
   4   8   6       41.72       28.56     20.82 o
   5   8   6       65.40       83.76     23.82 o
   6   8   6      148.96      193.68     31.27 o
   7   8   6       11.56       26.00     20.47 o
   8   8   6      175.84      177.01     31.07 o
   9   8   6       44.45       55.06     29.58 o
  -7   9   6      773.59      802.35     64.02 o
  -6   9   6      871.76      956.72     54.39 o
  -5   9   6      373.45      430.12     78.39 o
  -4   9   6     1096.41     1034.85     43.90 o
  -3   9   6      451.76      448.74     31.54 o
  -2   9   6        2.64       21.57     17.62 o
  -1   9   6       77.64       44.00     20.47 o
   0   9   6      369.96      381.41     50.92 o
   1   9   6      638.02      741.50     50.02 o
   2   9   6      450.18      429.15     40.33 o
   3   9   6      170.56      221.63     33.24 o
   4   9   6      293.92      327.98     38.84 o
   5   9   6       76.55      116.29     27.54 o
   6   9   6      118.21      148.30     31.01 o
  -2  10   6        9.04       10.32     18.18 o
  -1  10   6      364.88      334.31     37.95 o
   0  10   6      246.69      255.18     35.56 o
   1  10   6      303.46      393.59     41.52 o
 -14   1   7      164.12      141.02     18.31 o
 -13   1   7       69.72       65.07     14.16 o
 -12   1   7        0.98        2.12      9.57 o
 -11   1   7        0.78        0.00      8.56 o
 -10   1   7      342.17      317.27     25.33 o
  -9   1   7      374.21      427.33     27.61 o
  -8   1   7      351.96      399.46     31.97 o
  -7   1   7       90.69       95.23     13.84 o
  -6   1   7     1060.10     1027.72     32.32 o
  -5   1   7     1129.70     1164.28     33.09 o
  -4   1   7     2442.13     2448.75     41.92 o
  -3   1   7     4187.18     4203.72     59.79 o
  -2   1   7     4525.25     4462.09     62.45 o
  -1   1   7      795.71      730.06     24.46 o
   0   1   7     1194.56     1119.31     29.10 o
   1   1   7     1379.54     1376.13     28.22 o
   2   1   7     1738.87     1690.21     29.66 o
   3   1   7     2407.19     2362.76     40.60 o
   4   1   7     1460.46     1481.68     32.91 o
   5   1   7        6.54       12.42      8.06 o
   6   1   7        5.50        7.00      8.09 o
   7   1   7        3.43        0.00      8.93 o
   8   1   7       74.68       94.91     15.95 o
   9   1   7       45.29       34.17     12.93 o
  10   1   7     1706.14     1677.62     50.34 o
  11   1   7       19.88        6.46     12.24 o
  12   1   7        1.43        8.61     14.41 o
  13   1   7       67.90       80.77     21.06 o
  14   1   7        0.04       12.28     15.76 o
 -14   2   7      953.71     1004.74     43.19 o
 -13   2   7     1063.62     1089.47     43.32 o
 -12   2   7     1325.60     1258.65     45.45 o
 -11   2   7      844.78      941.09     63.64 o
 -10   2   7     1317.20     1285.25     44.50 o
  -9   2   7     1799.04     1754.89     62.75 o
  -8   2   7     3445.00     3432.74     68.88 o
  -7   2   7     4180.57     4049.86     73.59 o
  -6   2   7     1911.13     1870.18     44.09 o
  -5   2   7      865.03      856.14     29.34 o
  -4   2   7       55.81       47.43      8.92 o
  -3   2   7      546.48      525.64     19.69 o
  -2   2   7     3713.82     3926.62     58.41 o
  -1   2   7        0.81        0.14      6.65 o
   0   2   7        0.72        0.00      5.03 o
   1   2   7        4.02        6.47      5.98 o
   2   2   7       20.62       21.77      6.92 o
   3   2   7       39.30       31.60      7.27 o
   4   2   7     2156.95     2036.49     40.83 o
   5   2   7      692.44      669.62     28.75 o
   6   2   7      924.03      965.93     45.26 o
   7   2   7     1138.72     1110.20     32.10 o
   8   2   7      745.57      721.33     57.79 o
   9   2   7      559.86      525.36     33.16 o
  10   2   7      326.57      372.76     35.65 o
  11   2   7      597.46      643.58     35.21 o
  12   2   7      307.97      362.22     28.85 o
  13   2   7      951.24      997.45     43.09 o
 -14   3   7       10.00       17.41     15.72 o
 -13   3   7      184.36      172.79     34.65 o
 -12   3   7       55.93       82.46     18.51 o
 -11   3   7       34.52       27.41     12.23 o
 -10   3   7      463.63      499.79     36.49 o
  -9   3   7      912.92      856.25     64.24 o
  -8   3   7     4768.20     4834.97    111.58 o
  -7   3   7     1155.92     1071.40     47.96 o
  -6   3   7      117.01      116.15     23.67 o
  -5   3   7      497.04      480.31     58.53 o
  -4   3   7       89.20       93.17     13.49 o
  -3   3   7     2537.74     2548.20     54.06 o
  -2   3   7     1381.81     1359.65     41.11 o
  -1   3   7     2599.03     2550.78     45.35 o
   0   3   7     1885.50     1733.62     35.93 o
   1   3   7     2661.99     2575.86     44.70 o
   2   3   7     3537.20     3403.36     62.71 o
   3   3   7     3819.42     3675.64     67.93 o
   4   3   7     6537.60     6127.72    104.08 o
   5   3   7     3081.33     2932.03     72.91 o
   6   3   7      765.61      745.50     27.23 o
   7   3   7      828.14      765.74     33.09 o
   8   3   7      664.26      632.16     26.39 o
   9   3   7      865.87      814.97     37.60 o
  10   3   7      507.58      502.09     30.98 o
  11   3   7       41.93       15.21     13.63 o
  12   3   7      260.09      304.80     27.74 o
  13   3   7       19.82        7.01     14.19 o
 -13   4   7      381.70      397.05     67.62 o
 -12   4   7      617.85      600.63     43.91 o
 -11   4   7      912.11      917.60     49.66 o
 -10   4   7     1689.16     1542.36     96.57 o
  -9   4   7       18.17        0.00     13.30 o
  -8   4   7     3604.48     3550.62     93.83 o
  -7   4   7      358.90      385.57     32.72 o
  -6   4   7        4.45       24.27     15.64 o
  -5   4   7      289.68      256.00     26.98 o
  -4   4   7      373.99      350.00     39.51 o
  -3   4   7       12.58        0.00     12.84 o
  -2   4   7      380.45      380.64     22.31 o
  -1   4   7     1863.63     1876.08     39.65 o
   0   4   7     1280.05     1271.18     31.74 o
   1   4   7       30.14       21.22      9.60 o
   2   4   7       27.15       23.22     11.95 o
   3   4   7      507.54      495.46     26.40 o
   4   4   7        4.19       23.76     12.59 o
   5   4   7      273.85      249.73     21.86 o
   6   4   7      226.35      204.62     20.73 o
   7   4   7      166.98      143.68     19.14 o
   8   4   7      621.41      573.95     31.24 o
   9   4   7      559.42      544.41     31.98 o
  10   4   7      283.21      327.25     27.56 o
  11   4   7      159.74      191.06     26.88 o
  12   4   7      495.34      485.18     33.45 o
 -12   5   7      100.50      120.61     25.32 o
 -11   5   7      176.62      201.89     61.07 o
 -10   5   7        7.73       44.78     18.67 o
  -9   5   7       77.93      102.49     24.29 o
  -8   5   7        0.52        0.00     22.82 o
  -7   5   7       13.41       25.49     18.81 o
  -6   5   7      236.05      254.78     28.21 o
  -5   5   7       31.00       48.44     17.76 o
  -4   5   7       55.13       75.83     19.40 o
  -3   5   7      447.37      500.76     33.82 o
  -2   5   7      135.03      135.00     21.72 o
  -1   5   7      307.76      299.30     23.78 o
   0   5   7       80.69       76.15     12.73 o
   1   5   7      567.93      525.05     28.22 o
   2   5   7       20.42       31.76     13.87 o
   3   5   7       57.67       43.39     14.64 o
   4   5   7        0.91        0.00     10.73 o
   5   5   7       81.60       60.80     15.29 o
   6   5   7       40.76       13.24     12.92 o
   7   5   7        1.67        5.11     11.97 o
   8   5   7        1.75        0.00     11.74 o
   9   5   7      193.79      167.61     22.20 o
  10   5   7      174.40      158.23     42.26 o
  11   5   7       50.60       57.64     16.67 o
  12   5   7      174.92      140.00     22.90 o
 -11   6   7      164.84      167.74     29.27 o
 -10   6   7       27.66       10.26     17.54 o
  -9   6   7      325.80      338.62     75.65 o
  -8   6   7       20.80       40.36     18.23 o
  -7   6   7       23.89       10.18     16.49 o
  -6   6   7      120.75      150.32     25.78 o
  -5   6   7       12.83       17.20     15.74 o
  -4   6   7       17.65       19.70     14.86 o
  -3   6   7     2006.38     2095.60     67.47 o
  -2   6   7        1.35        0.00     11.05 o
  -1   6   7        4.73        0.00      9.72 o
   0   6   7        0.02        0.00     28.74 o
   1   6   7        0.01        6.87     14.63 o
   2   6   7      213.03      206.63     50.50 o
   3   6   7      166.82      178.86     21.29 o
   4   6   7       15.80       23.24     13.91 o
   5   6   7      205.51      186.97     21.76 o
   6   6   7      131.95      129.13     19.91 o
   7   6   7      134.79      131.12     20.56 o
   8   6   7      518.36      511.62     33.15 o
   9   6   7      130.21      136.16     21.59 o
  10   6   7      374.30      415.46     32.32 o
  11   6   7      211.26      196.09     42.89 o
 -10   7   7        3.06        7.14     18.87 o
  -9   7   7       45.56       35.63     37.82 o
  -8   7   7       64.39       45.62     21.29 o
  -7   7   7      357.56      408.57     38.03 o
  -6   7   7      460.82      491.57     40.15 o
  -5   7   7      939.42      949.84     50.05 o
  -4   7   7      998.59     1050.24     51.22 o
  -3   7   7      818.93      957.96     39.54 o
  -2   7   7      257.52      327.91     31.78 o
  -1   7   7      748.62      815.14     45.56 o
   0   7   7      814.50      669.33     42.28 o
   1   7   7     1721.57     1865.67     81.99 o
   2   7   7      599.39      589.53     41.21 o
   3   7   7      450.46      434.50     36.88 o
   4   7   7      843.80      800.62     47.03 o
   5   7   7      668.62      663.42     63.18 o
   6   7   7       28.99       11.88     18.89 o
   7   7   7      626.36      648.88     47.06 o
   8   7   7      932.09      975.03     54.54 o
   9   7   7     1418.36     1435.07    111.57 o
  -8   8   7      592.13      580.87     46.68 o
  -7   8   7     1011.34     1239.42     61.71 o
  -6   8   7      974.70      998.37     61.70 o
  -5   8   7      556.30      629.66     44.18 o
  -4   8   7      102.70      141.03     20.75 o
  -3   8   7      543.96      514.59     47.38 o
  -2   8   7      188.58      163.48     28.53 o
  -1   8   7        3.05        0.00     17.03 o
   0   8   7        2.54        0.00     13.40 o
   1   8   7        4.88       11.14     18.08 o
   2   8   7      132.39      122.49     26.74 o
   3   8   7      222.39      218.99     32.56 o
   4   8   7      375.46      365.15     37.94 o
   5   8   7       35.71       35.58     21.21 o
   6   8   7      684.26      701.20     75.01 o
   7   8   7      195.01      189.03     32.40 o
  -5   9   7       73.80      111.68     21.87 o
  -4   9   7      710.27      686.07     39.14 o
  -3   9   7      642.08      624.71     46.89 o
  -2   9   7      219.63      313.15     36.15 o
  -1   9   7      475.15      476.43     41.83 o
   0   9   7       75.71      114.76     26.08 o
   1   9   7      584.93      580.44     46.31 o
   2   9   7      765.94      774.85     52.19 o
   3   9   7     1023.20     1151.40     82.41 o
   4   9   7      736.59      751.92     51.99 o
 -14   0   8     1906.42     1840.48    113.05 o
 -13   0   8     2113.01     2036.23     74.20 o
 -12   0   8     1620.73     1668.71     64.71 o
 -11   0   8     2045.40     1960.59     67.81 o
 -10   0   8      979.52      935.65     68.88 o
  -9   0   8      463.45      525.30     53.25 o
  -8   0   8     2689.11     2867.37    116.64 o
  -7   0   8     4978.76     5083.93    160.17 o
  -6   0   8     4049.57     3915.01    133.12 o
  -5   0   8     8084.17     7602.23    201.58 o
  -4   0   8     8472.66     8323.47    142.39 o
  -3   0   8     5577.43     5585.00    106.96 o
  -2   0   8     4565.18     4469.05    131.43 o
  -1   0   8      744.71      740.83     33.17 o
   0   0   8     1694.26     1612.88     50.11 o
   1   0   8      149.81      147.03     40.78 o
   2   0   8     1512.59     1449.00     83.46 o
   3   0   8       28.95       40.57     13.49 o
   4   0   8      363.27      407.18     26.64 o
   5   0   8     1222.68     1288.94     75.22 o
   6   0   8      353.44      399.78     46.91 o
   7   0   8      335.32      327.94     44.80 o
   8   0   8      305.33      348.65     46.49 o
   9   0   8       95.39       77.76     27.89 o
  10   0   8        7.36       30.00     24.09 o
  11   0   8       94.62      107.76     34.23 o
  12   0   8       88.48       70.57     31.70 o
  13   0   8      854.72      807.60     75.22 o
 -14   1   8      272.81      291.04     28.14 o
 -13   1   8      387.22      365.11     29.82 o
 -12   1   8      705.16      700.94     39.01 o
 -11   1   8      619.26      641.05     33.32 o
 -10   1   8     1636.41     1643.50     49.62 o
  -9   1   8       84.23       51.96     18.28 o
  -8   1   8       41.90       53.38     16.96 o
  -7   1   8      148.38      140.18     24.93 o
  -6   1   8      483.84      443.11     31.96 o
  -5   1   8      158.13      164.76     21.95 o
  -4   1   8       69.50       90.24     11.22 o
  -3   1   8     1552.87     1623.22     35.66 o
  -2   1   8      417.44      380.56     24.64 o
  -1   1   8      852.93      877.99     22.07 o
   0   1   8       99.63       99.02      9.97 o
   1   1   8      326.09      336.40     17.59 o
   2   1   8      268.67      285.24     18.60 o
   3   1   8      905.06      893.29     31.20 o
   4   1   8     3092.78     2996.74     62.73 o
   5   1   8      863.30      853.91     56.22 o
   6   1   8     1357.19     1407.35     56.60 o
   7   1   8      474.06      454.55     49.66 o
   8   1   8      325.03      318.28     32.12 o
   9   1   8      880.88      846.13     47.20 o
  10   1   8      610.08      629.85     44.07 o
  11   1   8       56.45       30.64     18.80 o
  12   1   8      741.28      635.65     58.74 o
  13   1   8       34.67       29.29     25.14 o
 -13   2   8      290.72      282.50     27.83 o
 -12   2   8      161.26      166.89     39.51 o
 -11   2   8        1.26        0.00     15.07 o
 -10   2   8      248.64      201.29     28.69 o
  -9   2   8       15.97       18.88     14.98 o
  -8   2   8     1984.43     1933.79     70.79 o
  -7   2   8       42.89       43.74     23.03 o
  -6   2   8     1032.97     1055.19     69.52 o
  -5   2   8      382.03      348.10     29.13 o
  -4   2   8      661.98      616.99     22.95 o
  -3   2   8        2.34        3.81      8.02 o
  -2   2   8     2707.71     2782.70     49.45 o
  -1   2   8      569.10      596.91     19.25 o
   0   2   8      204.33      206.78     14.82 o
   1   2   8       52.79       49.68      8.80 o
   2   2   8      111.12      143.87     11.54 o
   3   2   8      189.85      160.90     14.36 o
   4   2   8     1573.12     1503.13     36.74 o
   5   2   8      977.28      934.40     29.35 o
   6   2   8      914.91      877.07     39.83 o
   7   2   8      319.64      328.78     24.76 o
   8   2   8       88.08       61.15     18.36 o
   9   2   8      398.34      378.53     35.69 o
  10   2   8      403.65      402.10     36.90 o
  11   2   8      177.69      154.96     27.71 o
  12   2   8      444.29      431.76     40.34 o
 -13   3   8        1.79        4.01     15.54 o
 -12   3   8       30.55       14.02     14.74 o
 -11   3   8       36.57       44.35     17.59 o
 -10   3   8      173.56      152.17     26.43 o
  -9   3   8       34.56       36.82     18.03 o
  -8   3   8      641.82      647.49     78.82 o
  -7   3   8      975.23      927.41     45.86 o
  -6   3   8        8.44        0.00     13.74 o
  -5   3   8       42.01       39.26     19.86 o
  -4   3   8      399.02      399.70     23.81 o
  -3   3   8      475.60      440.05     24.58 o
  -2   3   8     3060.19     2950.16     61.13 o
  -1   3   8       52.22       63.20     10.59 o
   0   3   8      507.34      480.78     23.04 o
   1   3   8      528.91      544.79     21.40 o
   2   3   8     1348.33     1344.83     45.30 o
   3   3   8        2.43       10.56      9.32 o
   4   3   8       29.16       36.37     11.80 o
   5   3   8      618.79      585.71     25.68 o
   6   3   8       54.18       56.52     11.67 o
   7   3   8        0.47       10.13      7.43 o
   8   3   8      180.72      195.05     21.98 o
   9   3   8       85.80       96.08     18.43 o
  10   3   8       93.87       86.23     21.41 o
  11   3   8        4.63       16.94     13.52 o
  12   3   8      150.91      116.52     43.53 o
 -12   4   8       50.58       63.54     21.10 o
 -11   4   8      310.61      312.01     35.17 o
 -10   4   8      568.64      511.55     40.79 o
  -9   4   8     2432.49     2371.64     79.04 o
  -8   4   8     1055.94     1154.21     54.24 o
  -7   4   8      883.78      880.15     50.08 o
  -6   4   8      781.41      788.89     42.38 o
  -5   4   8      123.47      117.20     17.79 o
  -4   4   8        5.91        1.64     10.79 o
  -3   4   8     2478.37     2382.40     48.33 o
  -2   4   8        9.66       13.48      9.61 o
  -1   4   8      512.04      542.67     23.19 o
   0   4   8      874.37      815.96     27.21 o
   1   4   8      846.07      786.10     32.52 o
   2   4   8      158.98      154.77     18.73 o
   3   4   8      306.29      310.15     23.53 o
   4   4   8       64.62       92.70     16.58 o
   5   4   8     1034.09      921.84     35.85 o
   6   4   8      187.25      173.20     19.90 o
   7   4   8       52.48       71.75     13.39 o
   8   4   8      275.72      285.26     25.94 o
   9   4   8      222.90      238.31     24.57 o
  10   4   8       86.61       76.38     18.06 o
  11   4   8       93.60       79.06     22.62 o
 -11   5   8      245.70      252.19     34.05 o
 -10   5   8       26.08       44.94     19.96 o
  -9   5   8      189.55      219.32     31.47 o
  -8   5   8       57.26       78.15     21.36 o
  -7   5   8       29.57       31.57     17.39 o
  -6   5   8        3.67        0.00     17.96 o
  -5   5   8       36.92        2.17     14.47 o
  -4   5   8       28.70       21.76     15.07 o
  -3   5   8     1524.97     1509.20     56.39 o
  -2   5   8      171.51      205.44     25.91 o
  -1   5   8     1189.48     1186.28     33.89 o
   0   5   8     2315.19     2339.87     57.63 o
   1   5   8     1187.38     1252.56     42.25 o
   2   5   8      513.35      582.31     30.62 o
   3   5   8     2533.20     2464.89     61.13 o
   4   5   8     2620.84     2566.49     63.25 o
   5   5   8      388.11      364.09     39.90 o
   6   5   8      836.02      878.98     38.41 o
   7   5   8     3001.39     2884.37     70.29 o
   8   5   8     2502.58     2470.87     78.77 o
   9   5   8     2617.42     2682.50     70.94 o
  10   5   8     1413.19     1459.92     53.02 o
  11   5   8     1362.45     1396.61     66.02 o
 -10   6   8       34.90       23.61     19.27 o
  -9   6   8       82.37       97.50     23.94 o
  -8   6   8     1021.76     1020.94     53.63 o
  -7   6   8      520.48      559.43     42.28 o
  -6   6   8     1402.82     1540.01     81.77 o
  -5   6   8      751.44      854.76     46.91 o
  -4   6   8      627.66      687.86     42.62 o
  -3   6   8      467.75      531.73     71.42 o
  -2   6   8      546.28      580.64     30.47 o
  -1   6   8     2099.02     2047.40    103.96 o
   0   6   8     1019.01     1058.20     68.25 o
   1   6   8     1063.01     1023.88     93.82 o
   2   6   8      344.84      339.18     26.45 o
   3   6   8       75.92       90.41     26.99 o
   4   6   8      219.29      235.68     28.02 o
   5   6   8      267.72      213.45     23.70 o
   6   6   8      209.54      202.65     24.12 o
   7   6   8       26.44       24.00     19.40 o
   8   6   8      280.55      256.43     26.50 o
   9   6   8        7.71        0.08     15.06 o
  -9   7   8        7.76       64.43     21.95 o
  -8   7   8        0.28        9.17     18.06 o
  -7   7   8      289.46      218.82     32.97 o
  -6   7   8      110.76      116.68     25.14 o
  -5   7   8        0.30        1.10     15.93 o
  -4   7   8       43.43       25.79     34.65 o
  -3   7   8      344.35      381.87     28.25 o
  -2   7   8     1427.18     1370.16     59.85 o
  -1   7   8     1337.63     1321.91     58.71 o
   0   7   8      145.39      177.24     27.33 o
   1   7   8      489.12      470.52     37.86 o
   2   7   8       37.38       33.48     45.64 o
   3   7   8      214.66      200.75     30.03 o
   4   7   8      129.78      151.12     68.67 o
   5   7   8     1026.36      847.97     54.52 o
   6   7   8      243.98      241.51     35.29 o
   7   7   8        3.81        5.37     33.39 o
   8   7   8      336.27      366.85     32.02 o
  -6   8   8        1.51       13.37     20.26 o
  -5   8   8        4.80       23.65     18.27 o
  -4   8   8       86.74       61.58     19.25 o
  -3   8   8       30.76       32.86     19.26 o
  -2   8   8       50.85      117.41     39.30 o
  -1   8   8        1.67        5.21     16.88 o
   0   8   8      385.08      358.94     49.23 o
   1   8   8      170.71      154.34     28.74 o
   2   8   8        2.18        0.00     17.06 o
   3   8   8        7.46       23.97     19.70 o
   4   8   8        2.76        0.23     21.55 o
   5   8   8      329.20      298.82     54.52 o
   6   8   8       12.19       12.32     60.01 o
  -2   9   8        0.78       16.02     19.23 o
  -1   9   8        7.84       24.35     19.12 o
   0   9   8        8.88       10.99     18.53 o
   1   9   8      179.45      245.43     43.11 o
 -13   1   9     1310.80     1357.34     65.14 o
 -12   1   9     1179.82     1194.27    115.58 o
 -11   1   9     1163.74     1036.74     54.23 o
 -10   1   9      830.64      837.29     49.16 o
  -9   1   9      351.57      288.58     31.36 o
  -8   1   9       10.93        0.00     13.11 o
  -7   1   9      237.66      209.69     30.85 o
  -6   1   9      349.04      340.79     30.02 o
  -5   1   9      160.52      194.74     32.96 o
  -4   1   9        1.04        0.00     10.56 o
  -3   1   9        0.36        7.74      8.78 o
  -2   1   9      140.09      161.84     16.53 o
  -1   1   9        1.12        7.19      8.38 o
   0   1   9        7.21        2.40      8.24 o
   1   1   9        2.97        6.79      9.08 o
   2   1   9      434.17      430.94     20.64 o
   3   1   9      108.25      123.05     22.82 o
   4   1   9      369.80      410.36     25.40 o
   5   1   9      714.07      766.58     44.02 o
   6   1   9      741.77      729.68     46.06 o
   7   1   9       81.54       64.03     43.32 o
   8   1   9      342.09      359.29     69.10 o
   9   1   9      297.82      271.64     33.91 o
  10   1   9       16.30        2.11     13.75 o
  11   1   9        8.37        7.73     15.16 o
  12   1   9      755.55      724.66     57.05 o
 -12   2   9      114.60      115.24     25.79 o
 -11   2   9      912.46      839.02     52.14 o
 -10   2   9       88.93       44.19     22.40 o
  -9   2   9       88.96       84.75     21.42 o
  -8   2   9     1428.87     1412.28     59.01 o
  -7   2   9     1501.44     1398.95     57.22 o
  -6   2   9     1426.83     1434.07    143.47 o
  -5   2   9      985.83      972.62     45.57 o
  -4   2   9     1111.42     1080.78     36.91 o
  -3   2   9     1686.33     1754.24     39.78 o
  -2   2   9      179.98      216.05     16.31 o
  -1   2   9     3445.57     3365.77     58.32 o
   0   2   9     3222.64     3161.82     66.59 o
   1   2   9     2358.36     2307.21     46.85 o
   2   2   9     1058.66     1133.86     40.03 o
   3   2   9       76.22       76.06     15.69 o
   4   2   9     1162.54     1236.00     41.81 o
   5   2   9     3049.41     3118.50     78.97 o
   6   2   9      565.63      612.48     51.98 o
   7   2   9      317.81      364.01     35.71 o
   8   2   9        2.20        0.00     12.40 o
   9   2   9      166.78      177.80     31.27 o
  10   2   9      187.85      155.21     32.54 o
  11   2   9      196.54      260.57     85.79 o
 -12   3   9      548.59      595.23     46.17 o
 -11   3   9     1702.04     1776.19     59.30 o
 -10   3   9     2369.20     2392.53     82.70 o
  -9   3   9      780.47      743.21     47.11 o
  -8   3   9     1076.98      940.96     64.45 o
  -7   3   9      905.06      892.34     47.20 o
  -6   3   9      796.09      831.86     44.82 o
  -5   3   9      777.24      720.48     40.64 o
  -4   3   9      594.20      577.33     28.71 o
  -3   3   9       40.35       37.83     10.67 o
  -2   3   9      981.73      960.74     26.74 o
  -1   3   9        1.50        0.00      7.46 o
   0   3   9       21.10       27.42      8.61 o
   1   3   9      242.48      243.21     17.86 o
   2   3   9       41.19       26.31     12.81 o
   3   3   9     2149.31     2135.74     64.66 o
   4   3   9     1660.16     1577.86     40.60 o
   5   3   9       97.41       87.88     17.13 o
   6   3   9      567.96      548.64     38.77 o
   7   3   9       92.26       89.56     20.52 o
   8   3   9      193.80      199.26     52.40 o
   9   3   9     1021.64     1040.94     55.08 o
  10   3   9     1214.56     1263.96     66.14 o
  11   3   9     1169.34     1125.80     90.65 o
 -11   4   9        2.19        1.11     14.08 o
 -10   4   9        8.56       13.67     17.63 o
  -9   4   9        4.73        6.28     15.21 o
  -8   4   9      961.32      853.73     50.92 o
  -7   4   9      101.53      115.21     18.84 o
  -6   4   9     1521.15     1536.34     55.24 o
  -5   4   9      357.78      340.29     65.50 o
  -4   4   9       13.38       33.18     15.07 o
  -3   4   9       58.12       60.38     14.22 o
  -2   4   9     1614.17     1647.56     40.25 o
  -1   4   9     2239.76     2173.98     54.36 o
   0   4   9     1536.18     1618.19     63.94 o
   1   4   9     3652.34     3435.88     71.21 o
   2   4   9     1067.08     1090.82     39.05 o
   3   4   9      320.36      352.67     25.24 o
   4   4   9      431.36      442.97     24.25 o
   5   4   9      251.61      220.54     19.48 o
   6   4   9       85.29       67.05     36.48 o
   7   4   9      221.86      233.74     31.69 o
   8   4   9      136.57      161.87     22.09 o
   9   4   9       42.66       30.62     18.23 o
  10   4   9       72.66       12.76     34.44 o
 -10   5   9      118.85      113.29     66.35 o
  -9   5   9       26.44       23.45     17.13 o
  -8   5   9       31.88       11.73     16.90 o
  -7   5   9      184.56      186.03     28.65 o
  -6   5   9       55.18       73.74     20.30 o
  -5   5   9        1.87       12.05     15.82 o
  -4   5   9      287.11      267.39     29.60 o
  -3   5   9       28.00       32.60     15.97 o
  -2   5   9        0.66        0.00      9.45 o
  -1   5   9      119.20      127.61     40.94 o
   0   5   9      532.67      519.47     29.82 o
   1   5   9      224.09      237.99     22.80 o
   2   5   9      244.36      271.30     23.80 o
   3   5   9      165.33      159.08     20.49 o
   4   5   9       20.45       18.71     13.80 o
   5   5   9      415.42      423.59     30.35 o
   6   5   9       45.82       28.26     14.41 o
   7   5   9       17.92       24.48     11.48 o
   8   5   9        7.35        0.00     12.12 o
   9   5   9        0.10        3.49     17.36 o
  -9   6   9      154.86      185.33     31.70 o
  -8   6   9      117.51      131.56     49.87 o
  -7   6   9       38.49        3.75     25.14 o
  -6   6   9      667.25      636.45     44.82 o
  -5   6   9      100.48      156.20     34.86 o
  -4   6   9      320.57      334.60     33.33 o
  -3   6   9      546.73      554.67     31.68 o
  -2   6   9      187.94      184.14     26.89 o
  -1   6   9      446.42      483.21     60.43 o
   0   6   9      772.35      721.14     44.22 o
   1   6   9      393.00      409.33     29.21 o
   2   6   9      189.13      155.23     21.51 o
   3   6   9      384.45      371.00     28.93 o
   4   6   9       83.37      100.92     19.98 o
   5   6   9      155.89      161.20     25.05 o
   6   6   9      260.75      217.14     25.01 o
   7   6   9        5.67        8.30     13.31 o
   8   6   9      100.72       76.80     18.58 o
  -7   7   9      302.00      377.94     40.39 o
  -6   7   9      197.44      217.79     32.97 o
  -5   7   9      181.78      169.98     29.96 o
  -4   7   9       28.10       26.73     14.53 o
  -3   7   9      317.66      315.29     34.14 o
  -2   7   9       26.01        6.03     16.90 o
  -1   7   9       27.99       20.43     18.38 o
   0   7   9       76.25       62.13     20.91 o
   1   7   9       35.55       37.12     18.83 o
   2   7   9       12.63        7.88     17.09 o
   3   7   9      212.31      214.77     30.63 o
   4   7   9      403.03      394.76     38.10 o
   5   7   9      355.40      363.63     37.49 o
   6   7   9      515.64      490.25     34.56 o
  -4   8   9      870.83      954.87     54.13 o
  -3   8   9      752.24      854.80     53.26 o
  -2   8   9      632.39      623.17     46.95 o
  -1   8   9      459.09      432.37     40.26 o
   0   8   9      905.23      920.75    110.09 o
   1   8   9      479.45      503.71     43.14 o
   2   8   9      507.92      509.51     65.08 o
   3   8   9      781.80      734.01     51.24 o
 -12   0  10       14.15        0.00     20.29 o
 -11   0  10      193.50      199.89     46.06 o
 -10   0  10      959.39      959.73     73.96 o
  -9   0  10       32.51       51.56     27.05 o
  -8   0  10        0.17       27.05     21.13 o
  -7   0  10       77.93       71.00     25.78 o
  -6   0  10       98.49       77.76     28.74 o
  -5   0  10      758.45      834.22     62.12 o
  -4   0  10      461.16      376.96     43.95 o
  -3   0  10      826.67      793.50     38.82 o
  -2   0  10      580.36      607.57     43.95 o
  -1   0  10     2926.61     3065.59     80.48 o
   0   0  10      237.75      212.34     24.12 o
   1   0  10     1077.65     1177.69     47.89 o
   2   0  10      782.08      800.92     41.84 o
   3   0  10       38.88       29.16     24.09 o
   4   0  10     3111.49     3206.30    131.43 o
   5   0  10     3210.59     3406.61    139.88 o
   6   0  10     3039.52     3079.94    134.81 o
   7   0  10     3878.24     3861.76    155.94 o
   8   0  10     1578.61     1808.75    105.65 o
   9   0  10      898.89     1030.31     82.83 o
  10   0  10      210.36      221.44     46.91 o
 -11   1  10     1171.05     1117.36     58.53 o
 -10   1  10      496.02      567.33     47.54 o
  -9   1  10        7.36        0.00     12.45 o
  -8   1  10     1057.22     1069.43     61.28 o
  -7   1  10       22.83       39.85     33.17 o
  -6   1  10      920.24      874.94     58.53 o
  -5   1  10     1004.89     1021.36     48.37 o
  -4   1  10     1450.53     1354.72     68.67 o
  -3   1  10      797.19      777.59     27.34 o
  -2   1  10     1004.56     1027.18     40.27 o
  -1   1  10       69.34       76.70     12.44 o
   0   1  10       12.41       19.86      9.55 o
   1   1  10      185.40      227.68     17.57 o
   2   1  10     1082.46     1080.62     39.21 o
   3   1  10      107.96       84.96     21.49 o
   4   1  10       10.47       16.31     18.59 o
   5   1  10        4.29        9.14     35.50 o
   6   1  10       71.95       33.36     25.99 o
   7   1  10        6.18       28.78     17.30 o
   8   1  10       30.64        7.17     14.47 o
   9   1  10      258.82      280.45     36.56 o
  10   1  10      208.11      226.84     34.44 o
 -11   2  10       36.76       30.41     18.50 o
 -10   2  10      668.04      695.54     48.71 o
  -9   2  10     1048.46     1019.18     54.49 o
  -8   2  10      183.28      189.78     27.79 o
  -7   2  10       14.63       28.58     15.53 o
  -6   2  10        9.86       31.25     15.10 o
  -5   2  10      359.39      346.04     31.82 o
  -4   2  10       86.90      108.46     26.84 o
  -3   2  10       71.65       57.01     11.94 o
  -2   2  10      223.55      232.82     17.76 o
  -1   2  10      123.24      150.85     15.16 o
   0   2  10       17.02        9.14      7.49 o
   1   2  10     1459.38     1576.98     48.31 o
   2   2  10      574.35      598.57     31.50 o
   3   2  10      559.76      525.42     30.62 o
   4   2  10      183.67      237.00     22.86 o
   5   2  10      425.36      499.64     40.91 o
   6   2  10      337.25      306.92     35.39 o
   7   2  10       48.48       29.25     18.16 o
   8   2  10       93.85      105.03     27.05 o
   9   2  10       44.23       70.79     22.49 o
  10   2  10        3.58       15.55     16.66 o
 -11   3  10      184.42      213.60     58.95 o
 -10   3  10        0.53        2.16     16.10 o
  -9   3  10      312.90      353.28     37.16 o
  -8   3  10      530.72      517.65     41.68 o
  -7   3  10      129.26       92.54     20.76 o
  -6   3  10       33.20       39.18     16.66 o
  -5   3  10       74.63       89.55     21.03 o
  -4   3  10       15.98        8.26     12.98 o
  -3   3  10      294.22      321.66     24.83 o
  -2   3  10       36.22       45.09     11.40 o
  -1   3  10      239.99      243.16     18.40 o
   0   3  10      951.45      954.70     37.95 o
   1   3  10      487.17      435.19     28.20 o
   2   3  10      568.11      600.55     32.47 o
   3   3  10      198.48      186.33     21.37 o
   4   3  10      142.52      167.81     21.22 o
   5   3  10      648.48      612.71     63.64 o
   6   3  10       34.86       19.23     18.38 o
   7   3  10       51.43       37.22     19.10 o
   8   3  10      110.48      131.60     25.75 o
   9   3  10       22.52        3.17     15.54 o
 -10   4  10       41.61       37.30     46.28 o
  -9   4  10       24.48       34.76     29.58 o
  -8   4  10       20.12       41.54     18.76 o
  -7   4  10       39.98       35.00     14.75 o
  -6   4  10      128.76       97.51     21.51 o
  -5   4  10       32.06       32.12     16.27 o
  -4   4  10      288.60      318.07     43.11 o
  -3   4  10        6.52        9.12      9.95 o
  -2   4  10        3.48        1.55      8.12 o
  -1   4  10     1337.95     1277.66     37.21 o
   0   4  10     1356.06     1344.71     38.75 o
   1   4  10     1326.57     1392.44     47.31 o
   2   4  10     1555.13     1534.76     68.46 o
   3   4  10      996.49      989.34     41.19 o
   4   4  10      544.36      583.72     34.03 o
   5   4  10      572.78      573.94     34.02 o
   6   4  10       68.51       59.88     49.23 o
   7   4  10       21.93       24.48     17.96 o
   8   4  10      215.08      243.22     32.90 o
   9   4  10      438.72      414.57     42.28 o
  -9   5  10      750.42      763.45     52.29 o
  -8   5  10      898.03      993.54     54.66 o
  -7   5  10     3374.47     3584.04    104.21 o
  -6   5  10     1767.29     1823.84     87.06 o
  -5   5  10     1365.47     1390.42     84.73 o
  -4   5  10     2108.59     2089.00     72.82 o
  -3   5  10     1689.10     1676.69     50.99 o
  -2   5  10      266.00      294.75     34.61 o
  -1   5  10      757.02      809.05     37.01 o
   0   5  10     1144.34     1151.10     45.10 o
   1   5  10      615.35      669.09     34.85 o
   2   5  10      654.33      689.60     41.32 o
   3   5  10      199.30      229.96     23.80 o
   4   5  10       21.89       12.94     11.04 o
   5   5  10       36.81       30.31     13.38 o
   6   5  10      121.16      100.00     19.43 o
   7   5  10      117.70       55.34     28.31 o
  -7   6  10       28.50       47.25     21.76 o
  -6   6  10      362.48      351.46     37.82 o
  -5   6  10        9.55        0.00     14.31 o
  -4   6  10      166.25      165.89     42.49 o
  -3   6  10      354.68      404.50     36.46 o
  -2   6  10      596.22      610.69     42.42 o
  -1   6  10      577.02      649.91     54.09 o
   0   6  10      961.81      983.43     55.15 o
   1   6  10      615.65      604.32     34.90 o
   2   6  10      350.71      405.59     30.33 o
   3   6  10      180.96      124.51     39.81 o
   4   6  10      252.00      252.25     26.90 o
   5   6  10      889.40      838.65     41.25 o
   6   6  10      871.72      960.32     44.33 o
  -4   7  10      478.44      550.47     95.09 o
  -3   7  10       55.50       60.96     22.56 o
  -2   7  10        1.32       25.93     18.33 o
  -1   7  10       11.43       32.60     21.34 o
   0   7  10       30.48       44.32     19.09 o
   1   7  10      262.39      296.96     34.80 o
   2   7  10      542.54      591.07     44.95 o
   3   7  10      167.31      142.69     27.80 o
 -10   1  11       44.19       36.01     23.03 o
  -9   1  11      538.32      525.28     43.17 o
  -8   1  11      397.14      355.40     36.31 o
  -7   1  11       45.64       55.85     19.86 o
  -6   1  11       30.56       47.36     17.60 o
  -5   1  11       58.13       61.54     18.89 o
  -4   1  11      851.85      881.01     46.47 o
  -3   1  11      864.54      748.99     41.98 o
  -2   1  11     1247.29     1236.23     57.52 o
  -1   1  11      301.76      308.47     21.00 o
   0   1  11       76.11       83.64     13.77 o
   1   1  11     1757.55     1767.53     52.76 o
   2   1  11      128.22      146.66     19.95 o
   3   1  11       14.34        9.02     16.88 o
   4   1  11      261.12      242.80     34.30 o
   5   1  11      529.69      601.51     46.32 o
   6   1  11      301.54      280.88     36.90 o
   7   1  11      218.58      153.38     30.18 o
   8   1  11       78.48       88.76     22.70 o
   9   1  11      157.51      168.19     42.26 o
  -9   2  11      163.81      170.74     29.00 o
  -8   2  11      147.84      146.90     26.25 o
  -7   2  11      125.91      108.40     22.86 o
  -6   2  11      242.88      208.13     39.72 o
  -5   2  11        7.56       54.97     17.93 o
  -4   2  11      234.40      251.27     30.22 o
  -3   2  11      538.17      485.38     44.16 o
  -2   2  11       91.75       88.70     13.75 o
  -1   2  11      179.08      200.38     18.20 o
   0   2  11        1.54       11.10     13.18 o
   1   2  11      961.32      897.47     49.54 o
   2   2  11        7.19       16.10     11.89 o
   3   2  11      372.02      402.49     28.77 o
   4   2  11      305.75      251.97     34.33 o
   5   2  11      317.57      365.73     38.95 o
   6   2  11      356.53      324.46     38.33 o
   7   2  11      829.23      873.17    130.37 o
   8   2  11     1095.92     1106.88     60.81 o
  -9   3  11      370.84      382.93     41.42 o
  -8   3  11      895.70      903.37     55.57 o
  -7   3  11      649.10      710.47     53.04 o
  -6   3  11      822.71      804.39     77.34 o
  -5   3  11      826.99      822.23     47.63 o
  -4   3  11     1742.68     1759.73     67.00 o
  -3   3  11      817.96      864.87     45.37 o
  -2   3  11      382.39      405.34     23.78 o
  -1   3  11      377.32      469.11     37.15 o
   0   3  11     1238.96     1249.65     45.36 o
   1   3  11     2599.23     2630.02     67.81 o
   2   3  11     2814.69     2786.18     70.51 o
   3   3  11      892.47      849.65     40.19 o
   4   3  11      515.85      553.27    102.48 o
   5   3  11        7.67       16.60     18.82 o
   6   3  11       23.99       24.61     19.36 o
   7   3  11      430.21      333.87     39.69 o
   8   3  11       18.19       42.13     19.78 o
  -8   4  11       98.53       80.53     19.00 o
  -7   4  11      107.57       79.66     21.84 o
  -6   4  11        2.84       19.32     15.23 o
  -5   4  11        4.91       20.91     16.23 o
  -4   4  11        1.35       11.00     16.48 o
  -3   4  11       31.51       31.55     40.57 o
  -2   4  11       23.42       28.29     14.08 o
  -1   4  11       16.43        9.55     15.48 o
   0   4  11       98.08       89.01     18.50 o
   1   4  11      849.80      811.76     38.94 o
   2   4  11      123.44      104.60     41.29 o
   3   4  11      193.96      180.07     23.28 o
   4   4  11      231.78      219.85     25.54 o
   5   4  11      494.03      501.99     48.60 o
   6   4  11      108.33      131.00     30.22 o
   7   4  11      223.01      231.29     35.55 o
  -6   5  11       71.09       58.72     19.79 o
  -5   5  11       10.00        0.00     13.52 o
  -4   5  11        4.55       21.69     12.77 o
  -3   5  11        2.99       30.85     22.82 o
  -2   5  11      149.13      112.97     19.57 o
  -1   5  11      188.84      228.28     25.42 o
   0   5  11       72.55      102.49     23.36 o
   1   5  11        2.09        8.85     14.35 o
   2   5  11       46.21       56.74     16.88 o
   3   5  11       13.72        2.53     12.87 o
   4   5  11        8.62       11.78     13.90 o
   5   5  11        0.44       14.39     13.35 o
  -4   6  11      438.97      430.32     41.84 o
  -3   6  11        1.45       20.68     17.78 o
  -2   6  11       18.52       35.02     17.60 o
  -1   6  11       51.55       83.72     24.30 o
   0   6  11       10.83        0.00     12.51 o
   1   6  11       51.02       47.33     18.21 o
   2   6  11      187.77      282.68     34.93 o
   3   6  11      150.39       98.29     39.51 o
  -8   0  12      515.16      457.26     58.32 o
  -7   0  12      901.70      906.91     74.38 o
  -6   0  12      879.71      991.43     75.65 o
  -5   0  12        6.68       41.84     22.40 o
  -4   0  12     1415.99     1503.63     88.32 o
  -3   0  12     2071.26     2022.58    101.85 o
  -2   0  12     1404.53     1312.61     79.87 o
  -1   0  12      815.84      826.87     45.54 o
   0   0  12     1879.16     1919.03     68.87 o
   1   0  12       83.42       36.77     27.89 o
   2   0  12      319.37      396.83     54.94 o
   3   0  12        9.95        2.11     24.51 o
   4   0  12      169.88      143.69     43.95 o
   5   0  12       31.02       24.93     33.81 o
   6   0  12       59.83       56.63     35.92 o
  -8   1  12        0.14        4.71     15.64 o
  -7   1  12        1.52        6.15     13.87 o
  -6   1  12       59.90       66.48     20.47 o
  -5   1  12      556.17      557.01     51.77 o
  -4   1  12     1229.07     1155.11     55.26 o
  -3   1  12      957.72      933.88     48.70 o
  -2   1  12      924.30      933.22     50.29 o
  -1   1  12      277.39      327.24     22.68 o
   0   1  12      943.52      935.38     40.26 o
   1   1  12     1565.51     1594.31     52.29 o
   2   1  12      153.87      191.99     30.60 o
   3   1  12     1005.79     1026.72     57.20 o
   4   1  12      963.14     1092.83     68.88 o
   5   1  12      778.06      878.83     65.93 o
   6   1  12      813.90      901.91     59.27 o
  -7   2  12      183.21      161.39     27.45 o
  -6   2  12      246.90      264.82     33.02 o
  -5   2  12       19.17       38.35     18.11 o
  -4   2  12       15.80       27.68     18.17 o
  -3   2  12       30.26       34.87     17.54 o
  -2   2  12       24.15        0.00     11.11 o
  -1   2  12        9.55        4.44     12.25 o
   0   2  12        2.56        7.60     12.53 o
   1   2  12       23.19       24.99     19.64 o
   2   2  12      938.32      893.57     58.74 o
   3   2  12       76.40       81.00     23.89 o
   4   2  12        0.66       28.16     20.61 o
   5   2  12        3.91       19.69     20.01 o
   6   2  12        0.35        0.00     18.65 o
  -6   3  12       62.80       66.38     36.98 o
  -5   3  12      308.51      292.59     33.67 o
  -4   3  12        1.51       10.84     16.23 o
  -3   3  12      133.46      114.35     23.15 o
  -2   3  12       66.43       38.20     18.07 o
  -1   3  12        5.56        0.00     17.33 o
   0   3  12      419.65      458.32     44.77 o
   1   3  12       90.17       70.20     17.17 o
   2   3  12       19.37       17.68     13.79 o
   3   3  12      113.73       64.60     24.07 o
   4   3  12       98.97       69.61     23.63 o
   5   3  12       48.40       38.92     26.20 o
  -5   4  12      345.24      405.30     38.83 o
  -4   4  12      121.16       92.97     32.12 o
  -3   4  12      104.86      106.07     30.85 o
  -2   4  12       25.24        0.00     15.76 o
  -1   4  12       36.78       68.35     21.39 o
   0   4  12       77.87       87.59     19.16 o
   1   4  12       36.83       19.88     14.19 o
   2   4  12        1.11        1.29     14.54 o
   3   4  12       33.59       52.00     16.39 o
  -1   5  12       89.47      112.91     20.51 o
   0   5  12        5.93       21.38     15.60 o
  -4   1  13        0.87       23.74     15.37 o
  -3   1  13      140.96      133.97     23.61 o
  -2   1  13       28.41       51.98     27.05 o
  -1   1  13        1.53        0.58     13.36 o
   0   1  13      320.51      329.82    100.58 o
   1   1  13       14.50       22.82     20.77 o
   2   1  13       52.07       98.62     26.85 o
   3   1  13      990.29     1043.56     60.34 o
  -3   2  13      814.67      801.68     71.00 o
  -2   2  13     1287.03     1389.95     89.17 o
  -1   2  13     1292.41     1404.19     61.85 o
   0   2  13      932.35      910.98     47.78 o
   1   2  13      199.42      223.79     38.03 o
   2   2  13      535.61      527.21     46.25 o
 
